# Supplementary material for: Dual RNA sequencing of group B Streptococcus-infected human monocytes reveals new insights into host–pathogen interactions and bacterial evasion of phagocytosis
Source: Sci Rep. 2023 Feb 6;13:2137. doi: 10.1038/s41598-023-28117-x (PMC9902490; doi:10.1038/s41598-023-28117-x)
Supplement: Supplementary file 1 — Supplementary Information 1. [file 41598_2023_28117_MOESM1_ESM.xlsx]

## Sheet: 1. iGBS co-transcriptome
Locus tag	label	type	product	Fold Change	p-value	p-adj
CHF17_RS00245		tRNA	tRNA-Ile	232.25	1.15015e-11	2.16627e-11
CHF17_RS08755		gene	PTS beta-glucoside transporter subunit IIBCA	198.445	0	0
CHF17_RS03815		gene	tetracycline resistance determinant leader peptide	197.684	2.47171e-26	7.29961e-26
CHF17_RS00445	adhP	gene	alcohol dehydrogenase AdhP	173.272	0	0
CHF17_RS01525	lrgB	gene	antiholin-like protein LrgB	157.575	6.88421e-284	1.02526e-281
CHF17_RS08465		gene	zinc-dependent alcohol dehydrogenase family protein	104.747	9.66602e-257	1.18551e-254
CHF17_RS08750		gene	ROK family protein	103.555	0	0
CHF17_RS01520		gene	CidA/LrgA family protein	97.1293	5.79507e-76	5.07677e-75
CHF17_RS02320		rRNA	23S ribosomal RNA	87.1993	1.55812e-08	2.56003e-08
CHF17_RS02745		tRNA	tRNA-Ile	66.9008	8.99766e-06	1.31742e-05
CHF17_RS00240		tRNA	tRNA-Gly	57.8312	9.92097e-20	2.44217e-19
CHF17_RS00440	adhE	gene	bifunctional acetaldehyde-CoA/alcohol dehydrogenase	57.1143	8.09828e-160	2.34513e-158
CHF17_RS01970	glpK	gene	glycerol kinase GlpK	56.3408	3.02132e-66	2.17974e-65
CHF17_RS08545	dhaS	gene	dihydroxyacetone kinase transcriptional activator DhaS	51.871	9.71065e-231	6.32709e-229
CHF17_RS04030		gene	ABC-2 family transporter protein	50.0585	0	0
CHF17_RS01980		gene	aquaporin family protein	48.839	3.57628e-210	1.86413e-208
CHF17_RS01975	glpO	gene	type 1 glycerol-3-phosphate oxidase	45.0131	6.69619e-57	4.08233e-56
CHF17_RS05665		gene	L,D-transpeptidase	44.4089	7.52938e-142	1.67008e-140
CHF17_RS01560	treP	gene	PTS system trehalose-specific EIIBC component	38.0903	4.90275e-252	4.86773e-250
CHF17_RS05275		gene	CatB-related O-acetyltransferase	34.5323	6.43269e-182	2.23536e-180
CHF17_RS07525		gene	30S ribosomal protein S21	33.6546	1.92742e-65	1.3669e-64
CHF17_RS03425	rplS	gene	50S ribosomal protein L19	32.4306	3.97275e-283	5.52212e-281
CHF17_RS04020		pseudogene	#N/A	32.0653	0	0
CHF17_RS04025		gene	ABC-2 family transporter protein	31.8005	1.80735e-187	6.61109e-186
CHF17_RS10785		gene	DUF1304 domain-containing protein	29.8358	2.93499e-38	1.17456e-37
CHF17_RS07535		gene	transporter substrate-binding domain-containing protein	29.3122	2.32827e-220	1.34846e-218
CHF17_RS10305		gene	phosphatase PAP2 family protein	28.5833	2.17879e-242	1.89282e-240
CHF17_RS08970		gene	aquaporin family protein	27.6863	1.43955e-272	1.87591e-270
CHF17_RS09690	ugpC	gene	sn-glycerol-3-phosphate ABC transporter ATP-binding protein UgpC	27.2179	3.53596e-202	1.67556e-200
CHF17_RS02120	rnpB	ncRNA	RNase P RNA component class B	26.9739	2.39532e-157	6.57137e-156
CHF17_RS09730		gene	exo-alpha-sialidase	26.6629	0	0
CHF17_RS00235		tRNA	tRNA-Phe	25.9381	0.00020627	0.000285194
CHF17_RS01050	dnaJ	gene	molecular chaperone DnaJ	25.8131	1.48362e-50	7.71409e-50
CHF17_RS09570		gene	glycoside hydrolase family 88 protein	25.4009	1.71867e-232	1.15594e-230
CHF17_RS10790		gene	YhgE/Pip domain-containing protein	25.1411	9.74986e-53	5.3779e-52
CHF17_RS00250		tRNA	tRNA-Ser	24.8246	9.58684e-09	1.59018e-08
CHF17_RS03825		gene	conjugal transfer protein	24.4414	5.48066e-145	1.28395e-143
CHF17_RS01985		gene	NAD(P)/FAD-dependent oxidoreductase	24.3563	0	0
CHF17_RS00220		tRNA	tRNA-Met	24.282	1.33979e-07	2.1243e-07
CHF17_RS03435		gene	site-specific integrase	23.3286	6.75418e-135	1.40825e-133
CHF17_RS00325		gene	peptidoglycan DD-metalloendopeptidase family protein	21.9348	3.21746e-223	1.91669e-221
CHF17_RS02875		pseudogene	#N/A	21.8588	3.7969e-26	1.11344e-25
CHF17_RS09575		gene	PTS sugar transporter subunit IIA	21.6154	2.19888e-145	5.20986e-144
CHF17_RS09355		gene	hypothetical protein	21.4353	1.04528e-149	2.56402e-148
CHF17_RS09350		gene	dihydrofolate reductase	21.2448	1.75418e-191	7.17152e-190
CHF17_RS04035	cylX	gene	hypothetical protein	20.7618	1.68523e-73	1.39432e-72
CHF17_RS09345		gene	PTS galactitol transporter subunit IIC	20.5402	1.95396e-156	5.22307e-155
CHF17_RS08540	dhaQ	gene	DhaKLM operon coactivator DhaQ	19.9734	4.68722e-199	2.12453e-197
CHF17_RS07600		gene	IS3 family transposase	19.9601	0.0169984	0.0208603
CHF17_RS07600		gene	IS3 family transposase	19.9601	0.0169984	0.0208603
CHF17_RS06825		gene	ATP-dependent Clp protease ATP-binding subunit	19.8755	1.61577e-174	5.26389e-173
CHF17_RS06255		gene	PaaI family thioesterase	19.7674	7.27203e-83	7.22009e-82
CHF17_RS03430		tRNA	tRNA-Arg	19.4551	2.2009e-27	6.68932e-27
CHF17_RS09555		gene	PTS mannose/fructose/sorbose transporter family subunit IID	19.0173	1.46363e-190	5.86861e-189
CHF17_RS07580	malE	gene	extracellular solute-binding protein	18.9943	1.98181e-196	8.60848e-195
CHF17_RS07585	malF	gene	sugar ABC transporter permease	18.8864	1.86531e-165	5.47772e-164
CHF17_RS06815	rplL	gene	50S ribosomal protein L7/L12	18.3416	3.25224e-242	2.71237e-240
CHF17_RS02630		gene	hypothetical protein	18.0421	4.01956e-96	4.95904e-95
CHF17_RS03440		gene	hypothetical protein	17.9063	1.60968e-76	1.44042e-75
CHF17_RS02950		gene	CRISPR-associated endonuclease Cas3	17.5233	2.43436e-236	1.75022e-234
CHF17_RS03850		gene	sigma-70 family RNA polymerase sigma factor	17.1467	1.09501e-07	1.74283e-07
CHF17_RS07590	malG	gene	sugar ABC transporter permease	16.4873	3.76926e-127	6.83383e-126
CHF17_RS09560		gene	PTS mannose/fructose/sorbose/N-acetylgalactosamine transporter subunit IIC	16.4777	2.06315e-133	4.09682e-132
CHF17_RS09340		gene	amidohydrolase	16.4107	2.83354e-85	2.92472e-84
CHF17_RS00215		tRNA	tRNA-Met	16.2561	4.48239e-07	6.97446e-07
CHF17_RS07355	pflA	gene	pyruvate formate lyase-activating protein	16.2313	2.2889e-144	5.30261e-143
CHF17_RS09270		gene	teichoic acid D-Ala incorporation-associated protein DltX	16.189	1.65846e-120	2.85777e-119
CHF17_RS04720	pcl1	gene	VIT family protein	16.1332	6.39909e-69	4.83409e-68
CHF17_RS01215		gene	50S ribosomal protein L28	16.1199	4.81938e-158	1.35789e-156
CHF17_RS01990		gene	helix-turn-helix domain-containing protein	15.8837	2.9123e-229	1.84005e-227
CHF17_RS09880		gene	PTS transporter subunit EIIC	15.8605	2.71306e-291	4.71393e-289
CHF17_RS00145		tRNA	tRNA-Pro	15.7115	1.83004e-11	3.42824e-11
CHF17_RS05955	ssuE	gene	NAD(P)H-dependent oxidoreductase	15.2638	7.16509e-236	4.97974e-234
CHF17_RS04785		gene	DUF554 domain-containing protein	15.2003	1.87453e-129	3.55309e-128
CHF17_RS01930		gene	hypothetical protein	15.0106	1.94234e-183	6.86402e-182
CHF17_RS10510		gene	Cof-type HAD-IIB family hydrolase	14.9324	2.27452e-114	3.62014e-113
CHF17_RS04860	udk	gene	uridine kinase	14.8967	2.3292e-166	6.9377e-165
CHF17_RS07055		gene	SH3 domain-containing protein	14.6813	1.53083e-121	2.68216e-120
CHF17_RS10615		gene	cold-shock protein	14.6063	1.17774e-31	3.95425e-31
CHF17_RS10015		gene	putative holin-like toxin	14.4438	1.40448e-39	5.76444e-39
CHF17_RS04435		gene	DUF3270 domain-containing protein	14.2684	1.16615e-210	6.23439e-209
CHF17_RS03820	tet(M)	gene	tetracycline resistance ribosomal protection protein Tet(M)	13.9661	2.15872e-120	3.68929e-119
CHF17_RS10215		gene	YydG family peptide radical SAM peptide maturase	13.8978	2.15126e-76	1.90059e-75
CHF17_RS06695		gene	IS3-like element ISSag2 family transposase	13.8954	0.00137653	0.00181076
CHF17_RS06695		gene	IS3-like element ISSag2 family transposase	13.8954	0.00137653	0.00181076
CHF17_RS01035	hrcA	gene	heat-inducible transcriptional repressor HrcA	13.8508	1.54328e-190	6.07119e-189
CHF17_RS04775		gene	LURP-one-related family protein	13.6935	1.88571e-219	1.06262e-217
CHF17_RS10755		gene	GHKL domain-containing protein	13.3928	6.90023e-110	1.04253e-108
CHF17_RS02575	copZ	gene	heavy-metal-associated domain-containing protein	13.3439	6.12783e-20	1.52647e-19
CHF17_RS07530		gene	YkgJ family cysteine cluster protein	12.9883	2.14402e-97	2.72578e-96
CHF17_RS01565	treC	gene	alpha,alpha-phosphotrehalase	12.9569	7.24474e-129	1.33675e-127
CHF17_RS09875		gene	endonuclease/exonuclease/phosphatase family protein	12.9058	3.25109e-204	1.61394e-202
CHF17_RS05965	fnt	gene	formate/nitrite transporter family protein	12.8657	2.57124e-125	4.62158e-124
CHF17_RS06820		gene	50S ribosomal protein L10	12.8294	1.16652e-177	3.9872e-176
CHF17_RS03575		gene	hypothetical protein	12.4853	6.72199e-26	1.96293e-25
CHF17_RS04680		gene	PTS beta-glucoside transporter subunit IIBCA	12.4325	2.35324e-143	5.33317e-142
CHF17_RS03170		gene	amino acid ABC transporter permease	12.2598	1.74802e-127	3.19703e-126
CHF17_RS10760		gene	DNA-binding domain-containing protein	12.2248	5.40604e-99	7.17935e-98
CHF17_RS10540		gene	hypothetical protein	12.1248	2.19159e-225	1.34396e-223
CHF17_RS05950	apbE	gene	FAD:protein FMN transferase	12.0576	3.25051e-253	3.38866e-251
CHF17_RS09565		gene	PTS system mannose/fructose/N-acetylgalactosamine-transporter subunit IIB	12.0052	7.38112e-103	1.02598e-101
CHF17_RS02990	coaD	gene	pantetheine-phosphate adenylyltransferase	11.9602	1.8861e-142	4.22852e-141
CHF17_RS03760		gene	YdcP family protein	11.9392	7.16216e-05	0.000101586
CHF17_RS01595		gene	ferric reductase-like transmembrane domain-containing protein	11.916	2.04914e-105	2.90643e-104
CHF17_RS03765		gene	DNA translocase FtsK	11.8989	4.58087e-23	1.23879e-22
CHF17_RS03165		gene	DUF1797 family protein	11.7649	9.57246e-49	4.78623e-48
CHF17_RS08565		gene	PTS-dependent dihydroxyacetone kinase phosphotransferase subunit DhaM	11.7208	2.35329e-118	3.92528e-117
CHF17_RS01045	dnaK	gene	molecular chaperone DnaK	11.715	9.07033e-170	2.74082e-168
CHF17_RS10300		gene	IS3 family transposase	11.7118	7.91201e-18	1.85146e-17
CHF17_RS10300		gene	IS3 family transposase	11.7118	7.91201e-18	1.85146e-17
CHF17_RS01165	rbsR	gene	LacI family DNA-binding transcriptional regulator	11.6309	4.35384e-194	1.8526e-192
CHF17_RS03460		gene	transposase	11.6018	1.12303e-94	1.36135e-93
CHF17_RS05960	ssuE	gene	NAD(P)H-dependent oxidoreductase	11.4536	1.08353e-156	2.93398e-155
CHF17_RS03445		gene	helix-turn-helix domain-containing protein	11.3059	2.527e-134	5.16549e-133
CHF17_RS05670		gene	carbon starvation protein A	11.159	9.82835e-176	3.25272e-174
CHF17_RS00335		gene	N-acetylmannosamine-6-phosphate 2-epimerase	11.1498	7.48468e-78	6.78502e-77
CHF17_RS08945	pflB	gene	formate C-acetyltransferase	11.1227	2.85272e-98	3.71745e-97
CHF17_RS06720	ltrA	gene	group II intron reverse transcriptase/maturase	11.1145	3.07091e-11	5.69142e-11
CHF17_RS10795		gene	TetR/AcrR family transcriptional regulator C-terminal domain-containing protein	11.0959	2.61358e-106	3.78425e-105
CHF17_RS01040	grpE	gene	nucleotide exchange factor GrpE	11.0735	1.47109e-143	3.37057e-142
CHF17_RS01600	rpsO	gene	30S ribosomal protein S15	10.999	3.91338e-150	9.71358e-149
CHF17_RS07030		gene	DUF2127 domain-containing protein	10.8457	1.40915e-151	3.53984e-150
CHF17_RS10350		gene	DUF1003 domain-containing protein	10.7101	5.91048e-152	1.5214e-150
CHF17_RS07155	rpmA	gene	50S ribosomal protein L27	10.7025	1.2858e-200	5.95752e-199
CHF17_RS03455		gene	IS3 family transposase	10.6807	1.16279e-134	2.40042e-133
CHF17_RS03610		gene	conjugative transfer protein	10.67	0.0189396	0.0231743
CHF17_RS09070		gene	DUF536 domain-containing protein	10.6611	4.96864e-148	1.19076e-146
CHF17_RS03175		gene	amino acid ABC transporter ATP-binding protein	10.5986	1.15688e-97	1.49819e-96
CHF17_RS02635		gene	biotin transporter BioY	10.5427	1.4211e-113	2.24469e-112
CHF17_RS10210		gene	site-2 protease family protein	10.5313	1.29305e-56	7.74714e-56
CHF17_RS03450		gene	IS3 family transposase	10.5075	8.00786e-119	1.34648e-117
CHF17_RS08690		gene	universal stress protein	10.3305	1.0189e-155	2.68911e-154
CHF17_RS04405		gene	PspC domain-containing protein	10.3039	8.98753e-101	1.21682e-99
CHF17_RS11175		gene	helix-turn-helix transcriptional regulator	10.2897	7.28448e-20	1.80811e-19
CHF17_RS08760		gene	sucrose-6-phosphate hydrolase	10.2164	1.79204e-185	6.44206e-184
CHF17_RS02740		tRNA	tRNA-Thr	10.146	0.000569441	0.000767972
CHF17_RS10545	nrdD	gene	anaerobic ribonucleoside-triphosphate reductase	10.0534	1.05035e-247	9.52169e-246
CHF17_RS02305	raiA	gene	ribosome-associated translation inhibitor RaiA	9.95927	9.48651e-132	1.86598e-130
CHF17_RS06260		gene	uracil permease	9.65341	6.61379e-152	1.68168e-150
CHF17_RS08765		gene	LacI family DNA-binding transcriptional regulator	9.5571	7.36701e-190	2.84448e-188
CHF17_RS08480		gene	M20/M25/M40 family metallo-hydrolase	9.53643	1.74285e-172	5.42365e-171
CHF17_RS10660	rpmF	gene	50S ribosomal protein L32	9.43752	4.80205e-129	8.93953e-128
CHF17_RS02840	merR1	gene	MerR family transcriptional regulator	9.29143	5.08226e-84	5.14394e-83
CHF17_RS05370		gene	cytidine deaminase	9.27503	2.75337e-123	4.86507e-122
CHF17_RS01925		gene	PadR family transcriptional regulator	9.24395	5.33234e-42	2.3357e-41
CHF17_RS08560	dhaL	gene	dihydroxyacetone kinase subunit L	9.2148	5.23459e-112	8.08454e-111
CHF17_RS05985		gene	MFS transporter	9.2	4.99397e-104	7.03543e-103
CHF17_RS09725	lacA	pseudogene	#N/A	9.1656	6.29214e-12	1.19373e-11
CHF17_RS10525	nrdG	gene	anaerobic ribonucleoside-triphosphate reductase activating protein	9.00517	2.58028e-136	5.48969e-135
CHF17_RS07575	malR	gene	LacI family DNA-binding transcriptional regulator	8.91336	2.5347e-189	9.43722e-188
CHF17_RS08475		gene	methionine ABC transporter ATP-binding protein	8.8778	3.74589e-136	7.88908e-135
CHF17_RS04685		gene	glycoside hydrolase family 1 protein	8.8532	3.85877e-118	6.38535e-117
CHF17_RS08570		gene	aquaporin family protein	8.81395	3.51939e-92	4.12243e-91
CHF17_RS07720	secG	gene	preprotein translocase subunit SecG	8.54875	1.41398e-177	4.75509e-176
CHF17_RS08555	dhaK	gene	dihydroxyacetone kinase subunit DhaK	8.50998	9.07407e-95	1.1064e-93
CHF17_RS03890		gene	sigma-70 family RNA polymerase sigma factor	8.50922	7.93076e-26	2.31268e-25
CHF17_RS00490	rplV	gene	50S ribosomal protein L22	8.38898	7.93908e-154	2.06912e-152
CHF17_RS11120		gene	ParB/RepB/Spo0J family partition protein	8.31934	1.42984e-123	2.54805e-122
CHF17_RS01010		gene	hypothetical protein	8.3182	1.52743e-56	9.12519e-56
CHF17_RS09330		gene	hypothetical protein	8.28374	1.88126e-33	6.55923e-33
CHF17_RS07085		tRNA	tRNA-Glu	8.10341	0.000124171	0.00017399
CHF17_RS08470		gene	ABC transporter permease	8.07887	4.86396e-103	6.80628e-102
CHF17_RS11020		gene	helix-turn-helix transcriptional regulator	8.07706	3.94076e-82	3.82162e-81
CHF17_RS10435	secE	gene	preprotein translocase subunit SecE	8.07092	4.25249e-79	3.9232e-78
CHF17_RS05825	fbsA	gene	LPXTG cell wall anchor domain-containing protein	7.93815	7.17996e-34	2.54595e-33
CHF17_RS06715	lmb	gene	metal ABC transporter substrate-binding lipoprotein/laminin-binding adhesin Lmb	7.92904	1.44799e-66	1.05561e-65
CHF17_RS09335		gene	carbohydrate kinase	7.77114	1.35434e-50	7.07719e-50
CHF17_RS10915	rpsD	gene	30S ribosomal protein S4	7.76148	1.48963e-109	2.21848e-108
CHF17_RS08510		gene	hypothetical protein	7.71335	8.73679e-63	5.95301e-62
CHF17_RS02625	tgt	gene	tRNA guanosine(34) transglycosylase Tgt	7.69619	6.46688e-74	5.39338e-73
CHF17_RS00550	rpsE	gene	30S ribosomal protein S5	7.68129	2.74324e-121	4.76639e-120
CHF17_RS01450		gene	hypothetical protein	7.66753	8.08686e-74	6.71757e-73
CHF17_RS00460	rpsJ	gene	30S ribosomal protein S10	7.6283	6.855e-58	4.29209e-57
CHF17_RS02430		gene	PTS mannose/fructose/sorbose transporter family subunit IID	7.52014	1.2821e-101	1.75867e-100
CHF17_RS01160	rbsK	gene	ribokinase	7.45061	1.36558e-140	2.96588e-139
CHF17_RS04185	fetB	gene	iron export ABC transporter permease subunit FetB	7.44293	9.53493e-59	6.04265e-58
CHF17_RS05945		gene	4-oxalocrotonate tautomerase	7.43355	7.12124e-40	2.94122e-39
CHF17_RS04995	glgB	gene	1,4-alpha-glucan branching protein GlgB	7.42486	2.23139e-101	3.04081e-100
CHF17_RS03830	tet(L)	gene	tetracycline efflux MFS transporter Tet(L)	7.36088	3.6067e-96	4.47617e-95
CHF17_RS01900		gene	lipoprotein	7.36076	1.8676e-37	7.31946e-37
CHF17_RS04945		gene	UDP-N-acetylglucosamine 1-carboxyvinyltransferase	7.34936	1.7364e-131	3.38355e-130
CHF17_RS05620	topA	gene	type I DNA topoisomerase	7.34077	4.40208e-129	8.26878e-128
CHF17_RS02850		gene	aldo/keto reductase	7.2549	1.52785e-80	1.43494e-79
CHF17_RS10490	groL	gene	chaperonin GroEL	7.13779	3.25492e-117	5.34371e-116
CHF17_RS03465		gene	NINE protein	7.12749	6.19813e-51	3.26341e-50
CHF17_RS07615		gene	#N/A	7.10708	1.2296e-129	2.35203e-128
CHF17_RS01965		gene	DUF1294 domain-containing protein	7.10102	1.05171e-13	2.14983e-13
CHF17_RS06710	sht	gene	pneumococcal-type histidine triad protein	7.04099	1.25529e-75	1.08152e-74
CHF17_RS04110		pseudogene	#N/A	7.02462	3.20054e-45	1.49287e-44
CHF17_RS01445		gene	helix-turn-helix transcriptional regulator	6.97135	4.32073e-57	2.65744e-56
CHF17_RS05365		gene	class I SAM-dependent methyltransferase	6.94855	3.54172e-82	3.4507e-81
CHF17_RS09360		gene	LacI family DNA-binding transcriptional regulator	6.90875	1.52411e-113	2.38931e-112
CHF17_RS08535		gene	hypothetical protein	6.81326	1.52045e-28	4.73862e-28
CHF17_RS03550		gene	DNA/RNA non-specific endonuclease	6.78876	2.70773e-70	2.09097e-69
CHF17_RS06330	plsY	gene	glycerol-3-phosphate 1-O-acyltransferase PlsY	6.72958	1.47722e-82	1.45283e-81
CHF17_RS06945		gene	response regulator transcription factor	6.66558	1.18975e-100	1.6004e-99
CHF17_RS02455		gene	hypothetical protein	6.65073	1.33627e-97	1.71983e-96
CHF17_RS00340		gene	carbohydrate ABC transporter substrate-binding protein	6.64906	1.09743e-75	9.49436e-75
CHF17_RS10835		gene	hypothetical protein	6.6301	6.2535e-11	1.14776e-10
CHF17_RS04095		gene	hypothetical protein	6.56838	7.97772e-26	2.32312e-25
CHF17_RS00485	rpsS	gene	30S ribosomal protein S19	6.54045	5.06482e-131	9.77792e-130
CHF17_RS08525		gene	hypothetical protein	6.43338	2.19392e-10	3.91973e-10
CHF17_RS09685		gene	alpha-glucosidase	6.38117	4.36897e-93	5.17574e-92
CHF17_RS08710		gene	aldo/keto reductase	6.32835	6.40536e-141	1.40581e-139
CHF17_RS05335		gene	alkylphosphonate utilization protein	6.32607	6.54429e-49	3.28792e-48
CHF17_RS02775		gene	GNAT family N-acetyltransferase	6.31053	3.85095e-52	2.09641e-51
CHF17_RS03785		gene	antirestriction protein ArdA	6.30086	1.92181e-12	3.7136e-12
CHF17_RS02770		gene	hypothetical protein	6.25593	4.46003e-39	1.80566e-38
CHF17_RS08915		gene	hypothetical protein	6.21201	9.9421e-63	6.75221e-62
CHF17_RS11115		gene	trypsin-like peptidase domain-containing protein	6.16794	1.63831e-111	2.51168e-110
CHF17_RS02845		pseudogene	#N/A	6.14661	6.20898e-60	4.00797e-59
CHF17_RS06790		gene	hypothetical protein	6.11459	5.0919e-34	1.81791e-33
CHF17_RS04015		gene	serine hydrolase	6.08976	5.31954e-107	7.75611e-106
CHF17_RS04290		gene	response regulator transcription factor	6.08751	2.77538e-45	1.29746e-44
CHF17_RS09590		gene	sugar kinase	6.0855	1.01775e-53	5.7043e-53
CHF17_RS10360	metE	gene	5-methyltetrahydropteroyltriglutamate--homocysteine S-methyltransferase	6.07444	1.83715e-96	2.3075e-95
CHF17_RS04100		gene	hypothetical protein	6.07347	1.53496e-15	3.3477e-15
CHF17_RS00450		gene	threonine synthase	6.06227	1.56958e-116	2.55669e-115
CHF17_RS02140		gene	ribonuclease Y	6.02201	3.30711e-115	5.3041e-114
CHF17_RS03280		gene	DUF1934 domain-containing protein	5.96053	3.84297e-44	1.74947e-43
CHF17_RS09420		gene	PAS domain-containing protein	5.95253	5.80698e-91	6.58019e-90
CHF17_RS03410		gene	flavodoxin	5.88859	4.57102e-74	3.82754e-73
CHF17_RS07770		gene	hypothetical protein	5.88265	3.89084e-15	8.39794e-15
CHF17_RS04180		gene	ATP-binding cassette domain-containing protein	5.85969	2.95418e-29	9.34669e-29
CHF17_RS04205		gene	D-lactate dehydrogenase	5.85481	4.01621e-59	2.56865e-58
CHF17_RS04915		gene	ATP-binding cassette domain-containing protein	5.83902	1.18109e-46	5.7269e-46
CHF17_RS03865		gene	excisionase	5.83756	0.00664308	0.00835897
CHF17_RS07605		gene	8-oxo-dGTP diphosphatase	5.82208	5.50235e-49	2.77111e-48
CHF17_RS02435		gene	PTS mannose/fructose/sorbose transporter subunit IIC	5.81236	2.5108e-98	3.29246e-97
CHF17_RS10465	deoC	gene	deoxyribose-phosphate aldolase	5.77414	1.42593e-62	9.65278e-62
CHF17_RS03405		gene	adenosine deaminase	5.70089	2.48854e-93	2.96492e-92
CHF17_RS04780	alaS	gene	alanine--tRNA ligase	5.65123	1.1686e-88	1.26903e-87
CHF17_RS08450		gene	ECF-type riboflavin transporter substrate-binding protein	5.64654	6.60486e-78	6.01359e-77
CHF17_RS05005	glgD	pseudogene	#N/A	5.62198	1.54111e-56	9.15443e-56
CHF17_RS10955	sdaAB	gene	L-serine ammonia-lyase, iron-sulfur-dependent, subunit beta	5.61292	1.85409e-97	2.37164e-96
CHF17_RS05010	glgA	gene	glycogen synthase GlgA	5.57793	1.32897e-57	8.29609e-57
CHF17_RS05000		gene	glucose-1-phosphate adenylyltransferase	5.57223	1.94838e-70	1.51581e-69
CHF17_RS02340		gene	HAD family phosphatase	5.52846	3.52452e-74	2.96315e-73
CHF17_RS02985		gene	hypothetical protein	5.52035	2.57558e-66	1.86461e-65
CHF17_RS07065		gene	PTS transporter subunit IIC	5.50467	6.65048e-76	5.80178e-75
CHF17_RS06785		gene	cell division protein FtsK	5.50444	4.01028e-50	2.0748e-49
CHF17_RS09255	dltC	gene	D-alanine--poly(phosphoribitol) ligase subunit DltC	5.50429	7.50764e-90	8.46132e-89
CHF17_RS06775		gene	DUF3173 family protein	5.46954	7.44575e-09	1.24494e-08
CHF17_RS10495	groES	gene	co-chaperone GroES	5.46725	3.99221e-17	9.10695e-17
CHF17_RS00565	secY	gene	preprotein translocase subunit SecY	5.46271	3.18716e-70	2.4431e-69
CHF17_RS09170	rpsL	gene	30S ribosomal protein S12	5.44618	1.97781e-112	3.07741e-111
CHF17_RS00470	rplD	gene	50S ribosomal protein L4	5.4404	9.25551e-75	7.90891e-74
CHF17_RS03485		gene	response regulator transcription factor	5.42977	1.08991e-30	3.55071e-30
CHF17_RS00455		gene	MATE family efflux transporter	5.40105	5.93234e-110	9.02842e-109
CHF17_RS04795		gene	hypothetical protein	5.34569	2.05635e-20	5.20326e-20
CHF17_RS00535	rpsH	gene	30S ribosomal protein S8	5.33752	6.1193e-94	7.33261e-93
CHF17_RS09275		gene	HAMP domain-containing histidine kinase	5.27861	2.56731e-49	1.30876e-48
CHF17_RS07595		gene	MFS transporter	5.23874	6.63955e-120	1.12548e-118
CHF17_RS09280		gene	response regulator transcription factor	5.20795	5.89328e-55	3.38498e-54
CHF17_RS07060		gene	2-dehydropantoate 2-reductase	5.20086	1.39956e-76	1.25779e-75
CHF17_RS06265		gene	sodium:alanine symporter family protein	5.18372	3.0733e-58	1.93007e-57
CHF17_RS08455	sstT	gene	serine/threonine transporter SstT	5.14106	2.76553e-86	2.91219e-85
CHF17_RS06830	mmuM	gene	homocysteine S-methyltransferase	5.11176	2.22913e-74	1.88933e-73
CHF17_RS10870		gene	hypothetical protein	5.10922	4.54135e-20	1.13398e-19
CHF17_RS03720		gene	TetR/AcrR family transcriptional regulator	5.10709	2.86231e-31	9.50305e-31
CHF17_RS11075		gene	DUF1275 domain-containing protein	5.07159	5.75717e-91	6.5594e-90
CHF17_RS00545	rplR	gene	50S ribosomal protein L18	5.059	7.24446e-89	7.94984e-88
CHF17_RS01915		gene	ABC transporter ATP-binding protein	5.05675	1.96105e-53	1.09034e-52
CHF17_RS07100		gene	KH domain-containing protein	5.05667	1.76673e-76	1.5675e-75
CHF17_RS03775		gene	replication initiation factor domain-containing protein	5.05167	4.15422e-22	1.10338e-21
CHF17_RS03755		gene	YdcP family protein	5.05059	0.0086988	0.0108866
CHF17_RS04905	thiW	gene	energy coupling factor transporter S component ThiW	5.04016	7.75329e-31	2.5338e-30
CHF17_RS10355		gene	bifunctional homocysteine S-methyltransferase/methylenetetrahydrofolate reductase	5.02075	3.3747e-60	2.19198e-59
CHF17_RS04490		gene	HAD family hydrolase	5.0195	6.76961e-55	3.86702e-54
CHF17_RS06950		gene	GTP pyrophosphokinase	5.01121	3.45416e-71	2.728e-70
CHF17_RS07090		tRNA	tRNA-Gln	5.00361	2.5171e-38	1.00926e-37
CHF17_RS00530		gene	type Z 30S ribosomal protein S14	4.99894	1.06011e-88	1.15725e-87
CHF17_RS11095		tRNA	tRNA-Asn	4.98692	5.25063e-09	8.81446e-09
CHF17_RS01455		gene	hypothetical protein	4.97996	7.42883e-62	4.93284e-61
CHF17_RS01695		gene	hypothetical protein	4.93105	1.47942e-15	3.22993e-15
CHF17_RS04595		gene	PH domain-containing protein	4.92763	1.21876e-34	4.41167e-34
CHF17_RS07565	glgP	gene	glycogen/starch/alpha-glucan family phosphorylase	4.89485	7.41741e-82	7.12687e-81
CHF17_RS10205		gene	YydF family exported signaling peptide	4.87708	2.13045e-12	4.10535e-12
CHF17_RS01155	rbsD	gene	D-ribose pyranase	4.8722	8.84003e-45	4.06876e-44
CHF17_RS09810		gene	PTS mannose/fructose/sorbose transporter family subunit IID	4.87201	7.17006e-36	2.68394e-35
CHF17_RS00480	rplB	gene	50S ribosomal protein L2	4.86931	1.02621e-87	1.10291e-86
CHF17_RS06300		tRNA	tRNA-Gln	4.83365	4.42283e-11	8.16071e-11
CHF17_RS02785		gene	glycosyltransferase family 2 protein	4.83207	1.61329e-62	1.08858e-61
CHF17_RS09165	rpsG	gene	30S ribosomal protein S7	4.81986	1.59408e-88	1.7221e-87
CHF17_RS07920		gene	amidohydrolase	4.78974	2.09261e-32	7.1409e-32
CHF17_RS01700		gene	hypothetical protein	4.77726	1.03879e-07	1.65586e-07
CHF17_RS00465	rplC	gene	50S ribosomal protein L3	4.76955	1.0788e-56	6.53865e-56
CHF17_RS02440	manX	gene	PTS mannose transporter subunit IIAB	4.75072	1.93181e-71	1.54323e-70
CHF17_RS05380		gene	ABC transporter ATP-binding protein	4.73964	7.15106e-102	9.87415e-101
CHF17_RS09285	rpmH	gene	50S ribosomal protein L34	4.71346	1.09686e-36	4.21949e-36
CHF17_RS01235		gene	putative metal homeostasis protein	4.70181	2.15907e-16	4.81461e-16
CHF17_RS07280	rpmI	gene	50S ribosomal protein L35	4.69858	8.32888e-85	8.5126e-84
CHF17_RS10865		gene	hypothetical protein	4.69614	7.87584e-24	2.16352e-23
CHF17_RS04415		gene	HPr kinase/phosphorylase	4.69087	9.78731e-80	9.15092e-79
CHF17_RS00890		gene	type II toxin-antitoxin system HicA family toxin	4.68213	2.31522e-91	2.6818e-90
CHF17_RS02620		gene	DUF975 family protein	4.67655	7.84333e-56	4.59363e-55
CHF17_RS09585	dhuI	gene	5-dehydro-4-deoxy-D-glucuronate isomerase DhuI	4.6397	1.19514e-46	5.7816e-46
CHF17_RS07880	nikD	gene	ABC transporter ATP-binding protein	4.63472	2.7441e-40	1.14658e-39
CHF17_RS06580		gene	GBS Bsp-like repeat-containing protein	4.63205	1.15296e-52	6.30951e-52
CHF17_RS06940		gene	HAMP domain-containing histidine kinase	4.63134	6.98143e-69	5.23607e-68
CHF17_RS08065		gene	polyphosphate polymerase domain-containing protein	4.63031	5.51909e-31	1.81503e-30
CHF17_RS09990		gene	DUF771 domain-containing protein	4.59674	6.30403e-15	1.35086e-14
CHF17_RS10195		gene	ABC transporter permease	4.58645	2.47369e-58	1.5582e-57
CHF17_RS07785		gene	CPBP family intramembrane metalloprotease	4.58501	2.76593e-23	7.49932e-23
CHF17_RS07570	malQ	gene	4-alpha-glucanotransferase	4.56983	3.99777e-87	4.25273e-86
CHF17_RS06080		gene	AraC family transcriptional regulator	4.56596	1.15146e-51	6.18761e-51
CHF17_RS09290		gene	YjiH family protein	4.55761	5.09716e-63	3.48445e-62
CHF17_RS01935	nagA	gene	N-acetylglucosamine-6-phosphate deacetylase	4.5561	2.70425e-86	2.86211e-85
CHF17_RS04105		gene	S8 family serine peptidase	4.5518	1.05093e-37	4.13431e-37
CHF17_RS06765		gene	hypothetical protein	4.50893	1.02715e-55	5.98215e-55
CHF17_RS05185		gene	hypothetical protein	4.50558	1.9113e-27	5.8261e-27
CHF17_RS00540	rplF	gene	50S ribosomal protein L6	4.4935	2.81471e-81	2.67975e-80
CHF17_RS00515	rplN	gene	50S ribosomal protein L14	4.48004	4.92492e-73	4.0427e-72
CHF17_RS02995		gene	PDZ domain-containing protein	4.47877	3.30543e-71	2.62046e-70
CHF17_RS07900	rplA	gene	50S ribosomal protein L1	4.46782	5.24878e-62	3.49639e-61
CHF17_RS09265	dltA	gene	D-alanine--poly(phosphoribitol) ligase subunit DltA	4.42932	3.61077e-57	2.23396e-56
CHF17_RS01460		gene	CPBP family intramembrane metalloprotease	4.42763	7.10683e-76	6.17406e-75
CHF17_RS05885		gene	ECF transporter S component	4.41671	4.9601e-79	4.55587e-78
CHF17_RS09815		gene	PTS mannose/fructose/sorbose/N-acetylgalactosamine transporter subunit IIC	4.40889	9.50022e-36	3.54346e-35
CHF17_RS00505		gene	50S ribosomal protein L29	4.38747	2.48717e-72	2.02568e-71
CHF17_RS08950		pseudogene	#N/A	4.38041	8.21557e-51	4.31473e-50
CHF17_RS04425		gene	DUF948 domain-containing protein	4.36814	6.3494e-55	3.63695e-54
CHF17_RS07385		gene	ECF transporter S component	4.36689	1.25956e-96	1.59162e-95
CHF17_RS00885		gene	type II toxin-antitoxin system HicB family antitoxin	4.35284	1.52737e-98	2.01554e-97
CHF17_RS08705	aroE	gene	shikimate dehydrogenase	4.34381	1.45952e-41	6.30039e-41
CHF17_RS00500	rplP	gene	50S ribosomal protein L16	4.34145	2.07248e-83	2.07746e-82
CHF17_RS06165		gene	NAD-dependent succinate-semialdehyde dehydrogenase	4.33866	2.0957e-35	7.72003e-35
CHF17_RS05330	glmS	gene	glutamine--fructose-6-phosphate transaminase (isomerizing)	4.3264	1.22165e-72	9.98882e-72
CHF17_RS08870		gene	30S ribosomal protein S18	4.32526	6.55415e-61	4.2973e-60
CHF17_RS00510	rpsQ	gene	30S ribosomal protein S17	4.29977	1.41559e-80	1.33552e-79
CHF17_RS02870	rib	gene	alpha-like surface protein	4.28796	2.67767e-35	9.81183e-35
CHF17_RS09595		gene	bifunctional 4-hydroxy-2-oxoglutarate aldolase/2-dehydro-3-deoxy-phosphogluconate aldolase	4.28741	1.11088e-36	4.26555e-36
CHF17_RS11040		gene	B3/4 domain-containing protein	4.28659	5.99612e-20	1.49544e-19
CHF17_RS00345		gene	sugar ABC transporter permease	4.27936	2.53257e-37	9.90695e-37
CHF17_RS00555	rpmD	gene	50S ribosomal protein L30	4.27362	1.25639e-56	7.57101e-56
CHF17_RS01705		gene	hypothetical protein	4.26688	4.88005e-48	2.39974e-47
CHF17_RS00560	rplO	gene	50S ribosomal protein L15	4.26416	7.10923e-66	5.07628e-65
CHF17_RS05880	coaC	gene	phosphopantothenoylcysteine decarboxylase	4.26075	2.9566e-53	1.6395e-52
CHF17_RS04465	ribD	gene	bifunctional diaminohydroxyphosphoribosylaminopyrimidine deaminase/5-amino-6-(5-phosphoribosylamino)uracil reductase RibD	4.2485	1.59809e-67	1.17739e-66
CHF17_RS00495	rpsC	gene	30S ribosomal protein S3	4.23906	1.11123e-80	1.05314e-79
CHF17_RS10200		gene	ATP-binding cassette domain-containing protein	4.23809	1.02827e-38	4.15494e-38
CHF17_RS04920		gene	ABC transporter	4.22774	1.59002e-15	3.46053e-15
CHF17_RS10480		gene	GntR family transcriptional regulator	4.21786	1.37447e-64	9.61669e-64
CHF17_RS05615		gene	ABC transporter ATP-binding protein	4.21267	4.22927e-60	2.73852e-59
CHF17_RS02555	rbfA	gene	30S ribosome-binding factor RbfA	4.17421	2.65211e-65	1.87446e-64
CHF17_RS05680		gene	sensor histidine kinase	4.16922	2.69484e-69	2.04318e-68
CHF17_RS08880		gene	30S ribosomal protein S6	4.16312	1.84472e-40	7.75452e-40
CHF17_RS02980	rsmD	gene	16S rRNA (guanine(966)-N(2))-methyltransferase RsmD	4.15182	6.53764e-69	4.92093e-68
CHF17_RS01910		gene	ABC transporter permease	4.11842	7.04317e-49	3.53005e-48
CHF17_RS08505		gene	YebC/PmpR family DNA-binding transcriptional regulator	4.11369	2.16792e-42	9.63776e-42
CHF17_RS04910		gene	ECF transporter S component	4.09248	2.13919e-13	4.32466e-13
CHF17_RS04675		gene	PRD domain-containing protein	4.06937	4.57175e-49	2.30801e-48
CHF17_RS06430		gene	IS3 family transposase	4.06425	0.00502944	0.00638634
CHF17_RS06430		gene	IS3 family transposase	4.06425	0.00502944	0.00638634
CHF17_RS09600		gene	hypothetical protein	4.06159	3.22229e-41	1.37674e-40
CHF17_RS03880		gene	MATE family efflux transporter	4.05788	8.69013e-50	4.45182e-49
CHF17_RS01150		gene	sugar ABC transporter ATP-binding protein	4.04462	3.52201e-66	2.5235e-65
CHF17_RS07285	infC	gene	translation initiation factor IF-3	4.0322	5.85034e-79	5.34998e-78
CHF17_RS09065		gene	3\\'-5\\' exonuclease	4.02219	7.12383e-40	2.94122e-39
CHF17_RS00475		gene	50S ribosomal protein L23	4.01086	1.54089e-56	9.15443e-56
CHF17_RS06840		gene	HXXEE domain-containing protein	3.99936	3.12172e-30	1.00755e-29
CHF17_RS01680		gene	hypothetical protein	3.99496	6.62546e-13	1.31563e-12
CHF17_RS09705	lacD	gene	tagatose-bisphosphate aldolase	3.9832	2.12904e-34	7.68001e-34
CHF17_RS09415		gene	PTS sugar transporter subunit IIC	3.97132	5.16576e-36	1.95474e-35
CHF17_RS02970		gene	aspartate--ammonia ligase	3.96997	1.38284e-57	8.60662e-57
CHF17_RS02820		gene	AraC family transcriptional regulator	3.9606	4.86969e-33	1.6866e-32
CHF17_RS07080	rimM	gene	ribosome maturation factor RimM	3.93918	2.72136e-22	7.24654e-22
CHF17_RS04265	ccpA	gene	catabolite control protein A	3.9379	1.11257e-69	8.46609e-69
CHF17_RS00380		gene	MurR/RpiR family transcriptional regulator	3.92995	1.08133e-52	5.94877e-52
CHF17_RS09475		gene	elongation factor Ts	3.92407	2.44223e-81	2.3358e-80
CHF17_RS00355		gene	YhcH/YjgK/YiaL family protein	3.9226	3.83708e-13	7.64848e-13
CHF17_RS06845		pseudogene	#N/A	3.92179	8.31786e-36	3.10802e-35
CHF17_RS05390		gene	ABC transporter permease	3.88923	4.76588e-62	3.18489e-61
CHF17_RS03070		gene	YqgQ family protein	3.87464	6.08524e-14	1.25373e-13
CHF17_RS08965		gene	sulfite exporter TauE/SafE family protein	3.87265	3.01343e-50	1.56293e-49
CHF17_RS01960		gene	DUF896 family protein	3.85673	2.04975e-32	7.00611e-32
CHF17_RS09750		gene	DeoR/GlpR transcriptional regulator	3.84641	4.27722e-47	2.08853e-46
CHF17_RS10475	udp	gene	uridine phosphorylase	3.83034	3.01151e-11	5.5863e-11
CHF17_RS07775		gene	hypothetical protein	3.82959	1.40028e-07	2.21852e-07
CHF17_RS08910		gene	CvpA family protein	3.82878	2.42185e-66	1.75943e-65
CHF17_RS04975		gene	QueT transporter family protein	3.82373	3.65062e-45	1.699e-44
CHF17_RS03800		gene	membrane protein	3.81971	3.37363e-14	7.01998e-14
CHF17_RS03490		gene	HAMP domain-containing histidine kinase	3.81791	4.24588e-52	2.30538e-51
CHF17_RS10485		gene	hypothetical protein	3.81649	5.20932e-36	1.96765e-35
CHF17_RS08330		gene	amino acid ABC transporter permease	3.81645	1.0693e-43	4.82576e-43
CHF17_RS02245		gene	sugar-binding transcriptional regulator	3.80012	3.24379e-67	2.38144e-66
CHF17_RS07895	nikA	gene	nickel ABC transporter, nickel/metallophore periplasmic binding protein	3.7995	9.52254e-41	4.03547e-40
CHF17_RS08300		gene	transcription repressor NadR	3.79252	2.76185e-44	1.26282e-43
CHF17_RS05515		gene	HAMP domain-containing histidine kinase	3.79189	3.05377e-44	1.39324e-43
CHF17_RS03780		gene	hypothetical protein	3.77549	0.00176411	0.00231041
CHF17_RS05610		gene	ABC transporter permease	3.76796	6.06135e-45	2.80843e-44
CHF17_RS08485		gene	O-sialoglycoprotein endopeptidase	3.763	1.32182e-53	7.38873e-53
CHF17_RS10800		gene	DUF4298 domain-containing protein	3.75961	1.69826e-12	3.30305e-12
CHF17_RS10665	rpmG	gene	50S ribosomal protein L33	3.74971	1.74876e-70	1.36561e-69
CHF17_RS04200		gene	PTS transporter subunit IIC	3.74614	8.79758e-52	4.73978e-51
CHF17_RS07915		gene	MFS transporter	3.74562	1.90656e-25	5.47544e-25
CHF17_RS09980		tRNA	tRNA-Lys	3.72994	1.22084e-18	2.92244e-18
CHF17_RS03620		gene	hypothetical protein	3.72682	0.020599	0.0251017
CHF17_RS09325		gene	transcription antiterminator	3.72653	7.47531e-57	4.54403e-56
CHF17_RS09320	ulaG	gene	L-ascorbate 6-phosphate lactonase	3.7198	2.50877e-24	7.04008e-24
CHF17_RS11360		gene	hypothetical protein	3.71571	0.000203485	0.000281531
CHF17_RS05675		gene	LytTR family transcriptional regulator DNA-binding domain-containing protein	3.71555	1.29955e-44	5.9682e-44
CHF17_RS10470		gene	NupC/NupG family nucleoside CNT transporter	3.70276	1.88545e-45	8.87394e-45
CHF17_RS03495		pseudogene	#N/A	3.69896	1.26397e-32	4.34163e-32
CHF17_RS07935		gene	IS3 family transposase	3.69624	2.47696e-11	4.60291e-11
CHF17_RS07935		gene	IS3 family transposase	3.69624	2.47696e-11	4.60291e-11
CHF17_RS03930		gene	YSIRK-type signal peptide-containing protein	3.68716	9.14196e-27	2.73247e-26
CHF17_RS02855	czcD	gene	cation transporter	3.6788	1.34282e-51	7.1974e-51
CHF17_RS06690		gene	Ltp family lipoprotein	3.66911	5.92137e-43	2.66653e-42
CHF17_RS03355		gene	ECF transporter S component	3.66536	4.11869e-31	1.35663e-30
CHF17_RS05810		gene	ABC-F family ATP-binding cassette domain-containing protein	3.64283	1.14439e-65	8.14354e-65
CHF17_RS00525	rplE	gene	50S ribosomal protein L5	3.635	1.90809e-64	1.32612e-63
CHF17_RS00520	rplX	gene	50S ribosomal protein L24	3.63183	5.50863e-56	3.24449e-55
CHF17_RS02425		gene	DUF956 family protein	3.61843	1.94887e-51	1.03923e-50
CHF17_RS08305		gene	Bax inhibitor-1/YccA family protein	3.61835	2.46545e-45	1.15516e-44
CHF17_RS01145	rbsC	gene	hypothetical protein	3.60556	3.99508e-38	1.58662e-37
CHF17_RS06805		gene	Eco47II family restriction endonuclease	3.59999	1.30328e-58	8.23436e-58
CHF17_RS04705		gene	serine hydrolase	3.5911	2.09339e-46	1.00802e-45
CHF17_RS03675		gene	TnpV protein	3.59099	2.28052e-12	4.38643e-12
CHF17_RS01200	argH	gene	argininosuccinate lyase	3.5814	8.58826e-31	2.80227e-30
CHF17_RS04050	acp	gene	acyl carrier protein	3.56635	1.4357e-17	3.33715e-17
CHF17_RS05605		gene	CPBP family intramembrane metalloprotease	3.55393	9.6128e-56	5.6142e-55
CHF17_RS02905		tRNA	tRNA-Thr	3.54146	1.38089e-39	5.67879e-39
CHF17_RS08530		pseudogene	#N/A	3.54121	1.15165e-12	2.26527e-12
CHF17_RS05520		gene	response regulator transcription factor	3.53705	6.24136e-59	3.97958e-58
CHF17_RS03795		gene	ATP-binding protein	3.52601	9.85757e-21	2.52494e-20
CHF17_RS09295		gene	IS30-like element ISSag9 family transposase	3.52357	1.82228e-17	4.2263e-17
CHF17_RS04930	thiD	gene	bifunctional hydroxymethylpyrimidine kinase/phosphomethylpyrimidine kinase	3.52304	2.6423e-31	8.78659e-31
CHF17_RS03470		gene	ABC transporter permease	3.5065	2.89321e-24	8.09711e-24
CHF17_RS11025	guaB	gene	IMP dehydrogenase	3.50387	1.05486e-54	6.00925e-54
CHF17_RS06200		gene	DNA alkylation repair protein	3.49152	9.96005e-37	3.83858e-36
CHF17_RS05875	coaB	gene	phosphopantothenate--cysteine ligase	3.48443	7.76696e-41	3.29819e-40
CHF17_RS01905		gene	TetR/AcrR family transcriptional regulator	3.45224	3.35127e-31	1.10911e-30
CHF17_RS03045		gene	hypothetical protein	3.44733	4.30946e-09	7.26372e-09
CHF17_RS06180		gene	kinase	3.43055	1.78359e-26	5.27486e-26
CHF17_RS01570		gene	BglG family transcription antiterminator	3.42788	4.79362e-33	1.66301e-32
CHF17_RS06780		gene	hypothetical protein	3.41936	1.37209e-14	2.89849e-14
CHF17_RS06655		gene	glycerophosphodiester phosphodiesterase	3.41118	2.5737e-49	1.30882e-48
CHF17_RS03655		gene	AbrB/MazE/SpoVT family DNA-binding domain-containing protein	3.41036	0.00025085	0.000344546
CHF17_RS06425		gene	LysR family transcriptional regulator	3.39739	3.2206e-37	1.25279e-36
CHF17_RS00700		gene	hypothetical protein	3.39147	5.68877e-24	1.57518e-23
CHF17_RS09250	dltD	gene	D-alanyl-lipoteichoic acid biosynthesis protein DltD	3.38473	1.05972e-42	4.75164e-42
CHF17_RS03605		gene	hypothetical protein	3.3847	0.014374	0.0177862
CHF17_RS07380		gene	phosphatase PAP2 family protein	3.3842	9.20193e-72	7.37924e-71
CHF17_RS07070		gene	NAD(P)/FAD-dependent oxidoreductase	3.38224	4.27275e-48	2.10607e-47
CHF17_RS09820		gene	PTS sugar transporter subunit IIB	3.37175	1.79896e-14	3.77346e-14
CHF17_RS00360		gene	YesL family protein	3.3703	1.15712e-17	2.69866e-17
CHF17_RS05820	asd	gene	aspartate-semialdehyde dehydrogenase	3.36611	2.72787e-51	1.4399e-50
CHF17_RS02115	gpsB	gene	cell division regulator GpsB	3.33998	1.30473e-23	3.56536e-23
CHF17_RS01895		gene	RNA polymerase sigma factor	3.33428	6.12567e-22	1.62081e-21
CHF17_RS08440		gene	energy-coupling factor transporter transmembrane protein EcfT	3.3292	2.22413e-41	9.5222e-41
CHF17_RS10850		gene	hypothetical protein	3.32764	1.43521e-14	3.02877e-14
CHF17_RS03935		gene	IS3-like element ISSag5 family transposase	3.32661	5.25632e-36	1.98181e-35
CHF17_RS03935		gene	IS3-like element ISSag5 family transposase	3.32661	5.25632e-36	1.98181e-35
CHF17_RS00575	infA	gene	translation initiation factor IF-1	3.3199	1.45189e-20	3.70072e-20
CHF17_RS07275	rplT	gene	50S ribosomal protein L20	3.31371	1.00087e-48	4.99239e-48
CHF17_RS02835		gene	cupin domain-containing protein	3.31116	3.13485e-38	1.25214e-37
CHF17_RS01740		gene	#N/A	3.30915	3.52312e-34	1.26432e-33
CHF17_RS07710	smpB	gene	SsrA-binding protein SmpB	3.3083	1.5015e-33	5.24394e-33
CHF17_RS00570		gene	adenylate kinase	3.30453	5.35764e-33	1.85252e-32
CHF17_RS04935	thiM	gene	hydroxyethylthiazole kinase	3.30445	9.27181e-15	1.97263e-14
CHF17_RS09300		gene	ABC transporter permease/substrate binding protein	3.29511	6.7101e-09	1.12464e-08
CHF17_RS01110		gene	dUTP diphosphatase	3.28555	2.42046e-36	9.27694e-36
CHF17_RS10965		gene	transglycosylase SLT domain-containing protein	3.27611	2.21004e-27	6.70732e-27
CHF17_RS10455		gene	hypothetical protein	3.27276	6.58603e-46	3.12799e-45
CHF17_RS03395		gene	type B 50S ribosomal protein L31	3.26708	1.84009e-48	9.13471e-48
CHF17_RS07050		pseudogene	#N/A	3.2596	3.34854e-26	9.84725e-26
CHF17_RS10960	sdaAA	gene	L-serine ammonia-lyase, iron-sulfur-dependent, subunit alpha	3.25442	6.81327e-30	2.17878e-29
CHF17_RS08360		gene	UDP-N-acetylmuramate--L-alanine ligase	3.25388	6.04981e-46	2.87987e-45
CHF17_RS09315		gene	phosphoketolase family protein	3.25147	4.43541e-26	1.29703e-25
CHF17_RS03685		gene	AAA family ATPase	3.24535	1.76761e-17	4.10409e-17
CHF17_RS06855		gene	TetR/AcrR family transcriptional regulator	3.24103	1.13624e-25	3.29494e-25
CHF17_RS08335		gene	transporter substrate-binding domain-containing protein	3.23331	1.94305e-55	1.12848e-54
CHF17_RS09260	dltB	gene	D-alanyl-lipoteichoic acid biosynthesis protein DltB	3.22641	7.94636e-42	3.45891e-41
CHF17_RS03585		gene	replication initiator protein A	3.2225	0.00483801	0.00614702
CHF17_RS02280	cysK	gene	cysteine synthase A	3.22114	3.31422e-46	1.5922e-45
CHF17_RS11100		tRNA	tRNA-Glu	3.2207	0.000870159	0.00116226
CHF17_RS04040	cylD	gene	hypothetical protein	3.21682	1.14331e-33	4.01312e-33
CHF17_RS04765		gene	O-methyltransferase	3.21275	2.64138e-42	1.16928e-41
CHF17_RS05570		gene	UPF0223 family protein	3.20933	3.50308e-49	1.7728e-48
CHF17_RS08875		gene	single-stranded DNA-binding protein	3.19845	3.11486e-48	1.54263e-47
CHF17_RS09550		gene	alginate lyase family protein	3.18701	4.95013e-27	1.48933e-26
CHF17_RS03735		gene	MptD family putative ECF transporter S component	3.17649	1.93174e-16	4.31228e-16
CHF17_RS07560		gene	MFS transporter	3.17637	1.367e-42	6.11628e-42
CHF17_RS03665		pseudogene	#N/A	3.17369	2.43491e-31	8.10987e-31
CHF17_RS09710		gene	tagatose-6-phosphate kinase	3.16634	3.22965e-32	1.0985e-31
CHF17_RS05355		gene	30S ribosomal protein S20	3.15602	6.65568e-18	1.56098e-17
CHF17_RS07875		pseudogene	#N/A	3.15459	1.39001e-28	4.33858e-28
CHF17_RS09060		pseudogene	#N/A	3.12586	1.11934e-33	3.93564e-33
CHF17_RS07105	rpsP	gene	30S ribosomal protein S16	3.12382	2.87069e-34	1.03196e-33
CHF17_RS05245		gene	pneumococcal-type histidine triad protein	3.11557	8.53438e-34	3.00578e-33
CHF17_RS08415	htpX	gene	zinc metalloprotease HtpX	3.11389	6.54686e-42	2.86168e-41
CHF17_RS01240		gene	hypothetical protein	3.10166	2.53402e-17	5.83805e-17
CHF17_RS01890		gene	sigma factor regulator N-terminal domain-containing protein	3.09701	4.80823e-14	9.95547e-14
CHF17_RS05265		gene	cation-transporting P-type ATPase	3.08555	7.75098e-44	3.50559e-43
CHF17_RS03160		gene	ATP-dependent Clp protease ATP-binding subunit	3.08092	5.64993e-38	2.23531e-37
CHF17_RS05270		gene	DUF2974 domain-containing protein	3.07947	1.85913e-46	8.9729e-46
CHF17_RS07865	frr	gene	ribosome recycling factor	3.07194	1.59201e-35	5.8958e-35
CHF17_RS04295		gene	DUF3114 domain-containing protein	3.06244	2.97087e-36	1.13656e-35
CHF17_RS01685		gene	phage replisome organizer N-terminal domain-containing protein	3.06084	9.68049e-25	2.73865e-24
CHF17_RS04725		gene	glucosamine-6-phosphate deaminase	3.0527	8.40487e-17	1.89861e-16
CHF17_RS09110	tsaB	gene	tRNA (adenosine(37)-N6)-threonylcarbamoyltransferase complex dimerization subunit type 1 TsaB	3.05103	1.13807e-52	6.24439e-52
CHF17_RS00580	rpmJ	gene	50S ribosomal protein L36	3.05055	9.14755e-27	2.73247e-26
CHF17_RS02825		gene	DUF2316 family protein	3.04808	2.01225e-17	4.6617e-17
CHF17_RS02255		gene	PTS sugar transporter subunit IIB	3.04533	1.67117e-09	2.86781e-09
CHF17_RS03925		pseudogene	#N/A	3.02756	2.49676e-08	4.07017e-08
CHF17_RS04770	prsA	gene	peptidylprolyl isomerase PrsA	3.0234	2.10807e-56	1.24867e-55
CHF17_RS05995		gene	KUP/HAK/KT family potassium transporter	3.01913	4.57531e-42	2.01681e-41
CHF17_RS04460	mntH	gene	Nramp family divalent metal transporter	3.01735	4.64503e-37	1.80017e-36
CHF17_RS00330		gene	LysM peptidoglycan-binding domain-containing protein	3.01691	2.72438e-25	7.78129e-25
CHF17_RS07715	rnr	gene	ribonuclease R	3.00231	1.74111e-35	6.43653e-35
CHF17_RS04270		gene	alpha-amylase	2.99846	1.42184e-50	7.41133e-50
CHF17_RS04450		gene	hypothetical protein	2.99698	1.64059e-27	5.02296e-27
CHF17_RS08025		gene	DUF2829 domain-containing protein	2.99639	2.41167e-14	5.04852e-14
CHF17_RS05890		gene	phospho-sugar mutase	2.99412	2.01542e-51	1.06925e-50
CHF17_RS06725	scpB	gene	C5a peptidase ScpA/B	2.98287	1.2419e-25	3.58638e-25
CHF17_RS04480	ribH	gene	6,7-dimethyl-8-ribityllumazine synthase	2.98017	4.63517e-36	1.76035e-35
CHF17_RS03180		gene	phospho-sugar mutase	2.97909	3.19204e-30	1.02866e-29
CHF17_RS04600		gene	ATP-binding cassette domain-containing protein	2.97793	1.92796e-34	6.96671e-34
CHF17_RS04430		gene	YtxH domain-containing protein	2.97444	1.32308e-39	5.45183e-39
CHF17_RS04745		gene	MFS transporter	2.97242	1.11126e-45	5.25394e-45
CHF17_RS08980		gene	MFS transporter	2.97193	4.10202e-15	8.84458e-15
CHF17_RS08420		gene	LemA family protein	2.9708	8.57774e-45	3.95677e-44
CHF17_RS01920		gene	hypothetical protein	2.96937	3.28447e-20	8.26071e-20
CHF17_RS07665		gene	LPXTG cell wall anchor domain-containing protein	2.96633	1.59987e-27	4.90548e-27
CHF17_RS02250		gene	PTS lactose/cellobiose transporter subunit IIA	2.96526	8.43229e-11	1.53549e-10
CHF17_RS04925	tenA	gene	thiaminase II	2.96363	2.67364e-12	5.12365e-12
CHF17_RS09480	rpsB	gene	30S ribosomal protein S2	2.95458	8.99255e-42	3.90614e-41
CHF17_RS07975		gene	5\\'-methylthioadenosine/adenosylhomocysteine nucleosidase	2.94942	3.84232e-34	1.3765e-33
CHF17_RS03670		gene	recombinase family protein	2.94907	8.09682e-15	1.72793e-14
CHF17_RS04420		gene	prolipoprotein diacylglyceryl transferase	2.94905	3.02531e-32	1.03068e-31
CHF17_RS02150		gene	ABC transporter ATP-binding protein	2.94248	4.90332e-34	1.75359e-33
CHF17_RS08205		gene	DUF2129 domain-containing protein	2.94162	3.59445e-20	9.01856e-20
CHF17_RS09775		gene	bifunctional 2\\',3\\'-cyclic-nucleotide 2\\'-phosphodiesterase/3\\'-nucleotidase	2.93122	5.3971e-36	2.03122e-35
CHF17_RS01430		pseudogene	#N/A	2.92799	1.84367e-09	3.15864e-09
CHF17_RS07340	fecD	gene	iron ABC transporter permease	2.92343	1.97708e-23	5.38147e-23
CHF17_RS03480		gene	FtsX-like permease family protein	2.92223	1.20579e-29	3.83243e-29
CHF17_RS03945		pseudogene	#N/A	2.91281	6.27386e-22	1.65792e-21
CHF17_RS08210		gene	ATP-dependent Clp protease proteolytic subunit	2.90875	5.31125e-42	2.33136e-41
CHF17_RS10855		gene	hypothetical protein	2.89656	5.59874e-12	1.06315e-11
CHF17_RS09505		gene	hypothetical protein	2.89139	1.10967e-24	3.13503e-24
CHF17_RS04400		gene	SprT family protein	2.88739	3.57612e-28	1.10791e-27
CHF17_RS07350		gene	manganese-dependent inorganic pyrophosphatase	2.87721	3.15239e-39	1.28123e-38
CHF17_RS00415		gene	helix-turn-helix domain-containing protein	2.86791	1.18826e-24	3.35254e-24
CHF17_RS10675		gene	CadD family cadmium resistance transporter	2.8565	1.40993e-40	5.95082e-40
CHF17_RS08060		gene	DUF4956 domain-containing protein	2.85135	2.57666e-13	5.17567e-13
CHF17_RS02210		gene	transporter	2.85049	3.47235e-30	1.11726e-29
CHF17_RS03730		gene	ABC transporter ATP-binding protein	2.84819	5.80101e-17	1.31755e-16
CHF17_RS01140		gene	substrate-binding domain-containing protein	2.84817	2.92369e-26	8.61002e-26
CHF17_RS09085	rpsN	gene	30S ribosomal protein S14	2.84095	2.52972e-12	4.85232e-12
CHF17_RS03680		gene	type A-11 chloramphenicol O-acetyltransferase CatP	2.83619	1.12192e-20	2.86667e-20
CHF17_RS06835		gene	amino acid permease	2.82872	4.4809e-22	1.18864e-21
CHF17_RS06740		gene	hypothetical protein	2.82827	1.54709e-13	3.14701e-13
CHF17_RS11110	rlmH	gene	23S rRNA (pseudouridine(1915)-N(3))-methyltransferase RlmH	2.82703	1.66828e-40	7.02699e-40
CHF17_RS04760		gene	HAD hydrolase-like protein	2.82554	3.29214e-21	8.54809e-21
CHF17_RS00350		gene	carbohydrate ABC transporter permease	2.82386	9.03041e-15	1.92323e-14
CHF17_RS00375		gene	alpha/beta fold hydrolase	2.81659	1.32154e-17	3.07523e-17
CHF17_RS11340		gene	hypothetical protein	2.81317	2.76644e-20	6.96622e-20
CHF17_RS11080		gene	YitT family protein	2.80514	2.80681e-40	1.17044e-39
CHF17_RS04315		gene	transporter substrate-binding domain-containing protein	2.80395	3.70202e-20	9.2773e-20
CHF17_RS06205		gene	HAD-IIB family hydrolase	2.80344	4.02515e-18	9.51524e-18
CHF17_RS03915	aphA	gene	acid phosphatase AphA	2.79829	1.83212e-30	5.95012e-30
CHF17_RS09720	lacB	gene	galactose-6-phosphate isomerase subunit LacB	2.79756	9.68093e-11	1.75672e-10
CHF17_RS09805		gene	sensor histidine kinase	2.79568	4.22351e-25	1.20301e-24
CHF17_RS03790		gene	conjugal transfer protein	2.79257	5.88705e-08	9.4857e-08
CHF17_RS01690		gene	hypothetical protein	2.78264	6.14301e-08	9.87524e-08
CHF17_RS05660	ylqF	gene	ribosome biogenesis GTPase YlqF	2.78091	1.95699e-29	6.21055e-29
CHF17_RS10830		gene	hypothetical protein	2.7808	9.5806e-13	1.88805e-12
CHF17_RS04475	ribA	gene	bifunctional 3,4-dihydroxy-2-butanone-4-phosphate synthase/GTP cyclohydrolase II	2.77907	3.55937e-32	1.20671e-31
CHF17_RS03315		gene	ABC transporter permease	2.77731	5.65207e-31	1.85584e-30
CHF17_RS11185		pseudogene	hypothetical protein	2.77651	1.57479e-13	3.20024e-13
CHF17_RS05565		gene	inositol monophosphatase family protein	2.77647	2.60555e-37	1.01734e-36
CHF17_RS11365		gene	hypothetical protein	2.77005	0.0242724	0.0294747
CHF17_RS08445		gene	ABC transporter ATP-binding protein	2.74571	2.67327e-35	9.81183e-35
CHF17_RS06270		gene	cation transporter	2.74519	1.58117e-28	4.92051e-28
CHF17_RS03725		gene	ABC transporter ATP-binding protein	2.74213	1.41756e-13	2.88633e-13
CHF17_RS05385		gene	ABC transporter permease	2.72609	1.25114e-35	4.64169e-35
CHF17_RS06810		gene	DNA cytosine methyltransferase	2.71573	1.41376e-37	5.55122e-37
CHF17_RS02100	recU	gene	Holliday junction resolvase RecU	2.71129	9.96435e-36	3.70994e-35
CHF17_RS00365		gene	dihydrodipicolinate synthase family protein	2.70334	5.63381e-19	1.35641e-18
CHF17_RS03695		gene	hypothetical protein	2.70239	0.00217101	0.00282204
CHF17_RS02015		pseudogene	#N/A	2.68651	1.57839e-25	4.54551e-25
CHF17_RS10430	hvgA	gene	MucBP domain-containing protein	2.68167	1.36597e-06	2.08495e-06
CHF17_RS10190	mntH2	gene	Nramp family divalent metal transporter	2.67023	1.83196e-27	5.59243e-27
CHF17_RS11090		gene	YfhO family protein	2.66978	3.09736e-27	9.373e-27
CHF17_RS02530	rimP	gene	ribosome maturation factor RimP	2.66964	9.27954e-19	2.23158e-18
CHF17_RS08345	greA	gene	transcription elongation factor GreA	2.66948	6.71611e-38	2.64709e-37
CHF17_RS05840		gene	lipoate--protein ligase	2.66678	7.93173e-34	2.80299e-33
CHF17_RS06210		gene	GntR family transcriptional regulator	2.66239	5.70818e-06	8.45281e-06
CHF17_RS09580	dhuD	gene	monomeric 2-dehydro-3-deoxy-D-gluconate 5-dehydrogenase DhuD	2.65692	1.99242e-23	5.41616e-23
CHF17_RS07890	nikB	gene	ABC transporter permease	2.6547	4.80215e-22	1.27223e-21
CHF17_RS07255		gene	3-dehydroquinate synthase	2.64624	2.70838e-25	7.7462e-25
CHF17_RS03590		gene	ATP-binding protein	2.64574	0.00195972	0.00255696
CHF17_RS03510		gene	rod shape-determining protein RodA	2.6438	6.6919e-42	2.91896e-41
CHF17_RS02540		gene	YlxR family protein	2.63977	5.52282e-34	1.96839e-33
CHF17_RS05225	csn2	gene	type II-A CRISPR-associated protein Csn2	2.62911	2.24985e-21	5.90055e-21
CHF17_RS06110	murB	gene	UDP-N-acetylmuramate dehydrogenase	2.61584	5.59985e-29	1.76637e-28
CHF17_RS06275		gene	CidA/LrgA family protein	2.61382	9.99766e-30	3.18733e-29
CHF17_RS05845		gene	NAD-dependent deacetylase	2.61328	1.00765e-28	3.14986e-28
CHF17_RS04800		gene	hypothetical protein	2.60037	1.98686e-10	3.55284e-10
CHF17_RS07625		gene	CPBP family intramembrane metalloprotease	2.59958	1.61934e-32	5.55318e-32
CHF17_RS04395		gene	RNA-binding transcriptional accessory protein	2.59832	1.23481e-31	4.13919e-31
CHF17_RS04520		gene	DUF4430 domain-containing protein	2.59823	4.78091e-25	1.35806e-24
CHF17_RS09470		gene	small multi-drug export protein	2.59301	9.78248e-19	2.34982e-18
CHF17_RS01535		gene	ABC transporter substrate-binding protein	2.58999	1.16242e-14	2.46055e-14
CHF17_RS03690		gene	plasmid recombination protein	2.58934	1.55578e-12	3.03443e-12
CHF17_RS01590		gene	transketolase	2.58704	4.63232e-14	9.61033e-14
CHF17_RS08310		gene	HD domain-containing protein	2.58305	8.06591e-34	2.84559e-33
CHF17_RS01440		gene	acetate kinase	2.58198	2.48732e-40	1.04138e-39
CHF17_RS04790		gene	glycosyltransferase family 8 protein	2.57017	8.41017e-29	2.64084e-28
CHF17_RS04815	thiT	gene	energy-coupled thiamine transporter ThiT	2.56169	1.72825e-26	5.11848e-26
CHF17_RS07970		gene	metal-dependent transcriptional regulator	2.56162	6.91602e-21	1.78244e-20
CHF17_RS01575		gene	PTS sugar transporter subunit IIB	2.55778	3.12364e-12	5.97503e-12
CHF17_RS01055		gene	PLP-dependent aminotransferase family protein	2.54955	4.17505e-19	1.01444e-18
CHF17_RS09305		gene	glycine betaine/L-proline ABC transporter ATP-binding protein	2.54846	3.23302e-06	4.84257e-06
CHF17_RS03970	srtC2	gene	class C sortase	2.5381	7.0785e-21	1.82206e-20
CHF17_RS03745		pseudogene	#N/A	2.53408	8.23445e-17	1.86213e-16
CHF17_RS03615		gene	hypothetical protein	2.52759	0.0033326	0.00427598
CHF17_RS03960	ap1-2	gene	LPXTG cell wall anchor domain-containing protein	2.51571	1.50175e-18	3.59077e-18
CHF17_RS03250		gene	dihydroorotate oxidase	2.50905	1.14544e-16	2.57076e-16
CHF17_RS01665	rpsI	gene	30S ribosomal protein S9	2.50627	1.46031e-22	3.89853e-22
CHF17_RS01195	argG	gene	argininosuccinate synthase	2.49839	5.47349e-18	1.28516e-17
CHF17_RS01505		gene	HAD family hydrolase	2.49495	3.0534e-18	7.23449e-18
CHF17_RS03950	ape1	gene	YSIRK-targeted surface antigen transcriptional regulator	2.482	2.41589e-20	6.10562e-20
CHF17_RS10815		gene	DUF1492 domain-containing protein	2.47901	0.014165	0.017538
CHF17_RS04045	cylG	gene	3-oxoacyl-ACP reductase FabG	2.47783	2.68414e-19	6.54554e-19
CHF17_RS04605		gene	ABC transporter permease	2.47344	1.60191e-25	4.60688e-25
CHF17_RS02525		tRNA	tRNA-Ser	2.46743	0.000183803	0.000254807
CHF17_RS03475		gene	ABC transporter ATP-binding protein	2.46554	8.14087e-11	1.48372e-10
CHF17_RS05600		gene	restriction endonuclease subunit S	2.45902	1.52684e-18	3.64657e-18
CHF17_RS03305		gene	peptide chain release factor 2	2.45756	5.49759e-36	2.06531e-35
CHF17_RS03305		gene	peptide chain release factor 2	2.45756	5.49759e-36	2.06531e-35
CHF17_RS02240		gene	DeoR/GlpR transcriptional regulator	2.4476	2.71775e-24	7.61628e-24
CHF17_RS08365		gene	hypothetical protein	2.4464	9.07327e-21	2.32691e-20
CHF17_RS05650		gene	sugar O-acetyltransferase	2.44591	2.46267e-21	6.45059e-21
CHF17_RS01585		gene	transketolase	2.4373	1.17014e-19	2.87367e-19
CHF17_RS07725	rpmG	gene	50S ribosomal protein L33	2.43534	4.5346e-18	1.06832e-17
CHF17_RS04215		gene	sugar kinase	2.4337	3.12374e-07	4.88964e-07
CHF17_RS03955	bp1 (pil1)	gene	SpaH/EbpB family LPXTG-anchored major pilin	2.43363	3.06245e-21	7.9616e-21
CHF17_RS03050		gene	thiolase family protein	2.41793	4.25135e-18	1.00272e-17
CHF17_RS08700		gene	asparaginase	2.41726	4.52778e-12	8.62139e-12
CHF17_RS10845		gene	primase C-terminal domain-containing protein	2.41556	2.78232e-17	6.38892e-17
CHF17_RS02550	infB	gene	translation initiation factor IF-2	2.41189	5.09968e-36	1.93324e-35
CHF17_RS03700		pseudogene	#N/A	2.39941	1.14769e-11	2.1636e-11
CHF17_RS04235	uxaC	gene	glucuronate isomerase	2.39904	2.05735e-14	4.31112e-14
CHF17_RS01545		gene	ABC transporter permease	2.39683	9.73258e-08	1.55498e-07
CHF17_RS05090		gene	neutral zinc metallopeptidase	2.39611	2.47255e-21	6.46834e-21
CHF17_RS08225		gene	tRNA (cytidine(34)-2\\'-O)-methyltransferase	2.39512	1.36869e-19	3.35732e-19
CHF17_RS08135	cutC	gene	copper homeostasis protein CutC	2.3936	3.43659e-21	8.91205e-21
CHF17_RS07805	era	gene	GTPase Era	2.38661	3.46716e-21	8.98015e-21
CHF17_RS10425	nusG	gene	transcription termination/antitermination protein NusG	2.38654	2.70091e-25	7.73544e-25
CHF17_RS02900		gene	tyrosine-type recombinase/integrase	2.38054	1.10275e-21	2.90308e-21
CHF17_RS02830		pseudogene	#N/A	2.37913	2.56042e-17	5.89236e-17
CHF17_RS02500		pseudogene	#N/A	2.37613	0.0196516	0.0239892
CHF17_RS04710		gene	MarR family transcriptional regulator	2.37459	1.61628e-18	3.85576e-18
CHF17_RS08290		gene	YneF family protein	2.37404	9.06359e-17	2.04078e-16
CHF17_RS01955		gene	glycine--tRNA ligase subunit beta	2.37298	1.11656e-22	2.99233e-22
CHF17_RS08770	nusB	gene	transcription antitermination factor NusB	2.36916	4.77132e-19	1.15275e-18
CHF17_RS03030		gene	aminodeoxychorismate/anthranilate synthase component II	2.363	1.78817e-27	5.46676e-27
CHF17_RS07940	pabB	gene	aminodeoxychorismate synthase component I	2.3619	9.47797e-20	2.33588e-19
CHF17_RS02535	nusA	gene	transcription termination/antitermination protein NusA	2.3522	2.16196e-31	7.21229e-31
CHF17_RS09440	hslO	gene	Hsp33 family molecular chaperone HslO	2.34833	1.09168e-31	3.67122e-31
CHF17_RS07885	nikC	gene	ABC transporter permease	2.34816	1.15406e-18	2.76894e-18
CHF17_RS10825		gene	hypothetical protein	2.34459	2.2062e-09	3.76426e-09
CHF17_RS04310		gene	amino acid ABC transporter permease	2.33722	9.32526e-17	2.09743e-16
CHF17_RS02975		gene	bacteriocin transport accessory protein	2.323	8.9135e-20	2.19937e-19
CHF17_RS07075	trmD	gene	tRNA (guanosine(37)-N1)-methyltransferase TrmD	2.31582	2.75668e-20	6.95004e-20
CHF17_RS11015		gene	sugar transporter	2.30496	1.47205e-33	5.14969e-33
CHF17_RS05625	dprA	gene	DNA-protecting protein DprA	2.29726	6.8685e-10	1.19739e-09
CHF17_RS02135		gene	S-ribosylhomocysteine lyase	2.2967	3.33266e-25	9.50561e-25
CHF17_RS07475		gene	DUF2304 domain-containing protein	2.294	1.52e-19	3.71973e-19
CHF17_RS04940		gene	thiamine phosphate synthase	2.27294	6.88507e-07	1.06257e-06
CHF17_RS05180		gene	YbgA family protein	2.27094	2.68014e-11	4.97605e-11
CHF17_RS07980		gene	hypothetical protein	2.26895	4.24277e-19	1.02862e-18
CHF17_RS03040	bioB	gene	biotin synthase BioB	2.26392	1.01103e-10	1.83304e-10
CHF17_RS03035		pseudogene	#N/A	2.25659	8.1773e-07	1.25735e-06
CHF17_RS03645		gene	DUF4366 domain-containing protein	2.2521	0.00526883	0.00668218
CHF17_RS08055		gene	CotH kinase family protein	2.2412	7.60819e-13	1.50504e-12
CHF17_RS07095		gene	helix-turn-helix domain-containing protein	2.23263	7.27853e-27	2.18356e-26
CHF17_RS02175	gmk	gene	guanylate kinase	2.22728	3.46221e-20	8.69723e-20
CHF17_RS07730		gene	multidrug efflux MFS transporter	2.22001	2.81994e-29	8.93553e-29
CHF17_RS04735		gene	rRNA pseudouridine synthase	2.20681	2.43429e-15	5.28148e-15
CHF17_RS06295	rpsA	gene	30S ribosomal protein S1	2.20494	4.59507e-16	1.01706e-15
CHF17_RS02070		gene	DUF4059 family protein	2.20391	3.49805e-11	6.4773e-11
CHF17_RS09740		gene	PTS sugar transporter subunit IIB	2.20131	0.00124227	0.0016414
CHF17_RS10515		gene	VOC family protein	2.19691	1.27272e-12	2.50105e-12
CHF17_RS03360		gene	nucleoside hydrolase	2.19445	2.45418e-19	5.99177e-19
CHF17_RS03940	mobC	pseudogene	#N/A	2.19307	2.33708e-08	3.82482e-08
CHF17_RS04245		gene	SDR family oxidoreductase	2.19295	1.07759e-13	2.20057e-13
CHF17_RS04440		gene	U32 family peptidase	2.17458	1.84425e-20	4.67224e-20
CHF17_RS06735		gene	hypothetical protein	2.17215	2.44412e-13	4.92365e-13
CHF17_RS03740		gene	energy-coupling factor transporter transmembrane protein EcfT	2.16341	1.63784e-07	2.58901e-07
CHF17_RS04230	eda	gene	bifunctional 4-hydroxy-2-oxoglutarate aldolase/2-dehydro-3-deoxy-phosphogluconate aldolase	2.16233	2.04571e-08	3.35323e-08
CHF17_RS04950		gene	GNAT family N-acetyltransferase	2.15748	1.25665e-16	2.81734e-16
CHF17_RS05895		gene	hypothetical protein	2.15395	7.91359e-12	1.49862e-11
CHF17_RS01070		gene	ECF transporter S component	2.1539	1.57806e-15	3.43809e-15
CHF17_RS10340		gene	DNA topology modulation protein	2.14552	5.90172e-11	1.08415e-10
CHF17_RS03310	ftsE	gene	cell division ATP-binding protein FtsE	2.14512	7.92883e-22	2.08996e-21
CHF17_RS08745	manA	gene	mannose-6-phosphate isomerase, class I	2.14381	8.71384e-26	2.53394e-25
CHF17_RS05655		gene	ribonuclease HII	2.13706	2.80321e-21	7.30588e-21
CHF17_RS03920		gene	ClbS/DfsB family four-helix bundle protein	2.13588	4.38614e-15	9.43768e-15
CHF17_RS00370		gene	ROK family protein	2.13582	2.33219e-12	4.48167e-12
CHF17_RS07165	rplU	gene	50S ribosomal protein L21	2.13371	4.1086e-24	1.14678e-23
CHF17_RS05910		gene	lysozyme family protein	2.13302	3.74783e-10	6.61102e-10
CHF17_RS06800		gene	protein kinase family protein	2.13246	2.85536e-16	6.34693e-16
CHF17_RS02765	rlmD	gene	23S rRNA (uracil(1939)-C(5))-methyltransferase RlmD	2.13178	4.12373e-20	1.03217e-19
CHF17_RS08265	xerD	gene	site-specific tyrosine recombinase XerD	2.12626	7.43483e-16	1.63692e-15
CHF17_RS06325	parE	gene	DNA topoisomerase IV subunit B	2.12622	7.74776e-27	2.32099e-26
CHF17_RS06670		gene	epoxyqueuosine reductase QueH	2.12539	1.68479e-13	3.41711e-13
CHF17_RS03635		gene	CHAP domain-containing protein	2.12435	1.06605e-07	1.69802e-07
CHF17_RS09700		gene	aldose 1-epimerase family protein	2.12227	8.56605e-14	1.75963e-13
CHF17_RS07315		gene	polysaccharide biosynthesis protein	2.11898	4.11824e-24	1.14793e-23
CHF17_RS07905	rplK	gene	50S ribosomal protein L11	2.11735	4.97138e-14	1.02831e-13
CHF17_RS08935		gene	hypothetical protein	2.11325	1.52598e-10	2.74994e-10
CHF17_RS06095		gene	ABC transporter permease	2.11101	3.44062e-17	7.89184e-17
CHF17_RS03600		gene	type IV secretory system conjugative DNA transfer family protein	2.10873	6.16023e-08	9.89528e-08
CHF17_RS04650		gene	LacI family DNA-binding transcriptional regulator	2.10639	1.62481e-14	3.42195e-14
CHF17_RS03965	srtC1	gene	class C sortase	2.10438	1.75088e-10	3.13893e-10
CHF17_RS09825		gene	PTS mannose transporter subunit IIA	2.10153	6.11523e-06	9.02354e-06
CHF17_RS08245	yidD	gene	membrane protein insertion efficiency factor YidD	2.0981	1.82387e-12	3.54076e-12
CHF17_RS06305		tRNA	tRNA-Tyr	2.09604	2.72355e-06	4.09416e-06
CHF17_RS08325	yidC	gene	membrane protein insertase YidC	2.09318	8.85685e-20	2.18798e-19
CHF17_RS10405		gene	MFS transporter	2.092	7.17756e-13	1.42255e-12
CHF17_RS11345		gene	hypothetical protein	2.08864	3.29933e-05	4.75404e-05
CHF17_RS10860		gene	hypothetical protein	2.08447	0.0063733	0.00804378
CHF17_RS06055		gene	AI-2E family transporter	2.0746	5.70241e-24	1.57686e-23
CHF17_RS01540		gene	ABC transporter permease	2.07197	8.26092e-06	1.21125e-05
CHF17_RS05855		gene	glycine cleavage system protein H	2.07184	1.17556e-09	2.02901e-09
CHF17_RS01945	glyQ	gene	glycine--tRNA ligase subunit alpha	2.05498	4.41572e-19	1.06931e-18
CHF17_RS04835		gene	phosphocarrier protein HPr	2.04347	1.0037e-17	2.34346e-17
CHF17_RS04305		gene	amino acid ABC transporter permease	2.04314	7.35727e-10	1.28153e-09
CHF17_RS04470	ribE	gene	riboflavin synthase	2.03881	2.17896e-16	4.85378e-16
CHF17_RS02545		gene	YlxQ-related RNA-binding protein	2.03669	4.04333e-19	9.83703e-19
CHF17_RS05850		gene	protein-ADP-ribose hydrolase	2.03176	2.29223e-16	5.10064e-16
CHF17_RS02335		gene	aspartate kinase	2.03159	4.49331e-24	1.24914e-23
CHF17_RS04195		gene	LysR family transcriptional regulator	2.03156	4.55332e-19	1.10135e-18
CHF17_RS07335	fecC	gene	iron ABC transporter permease	2.02368	1.25262e-11	2.35715e-11
CHF17_RS03595		gene	PcfB family protein	2.02014	0.00203135	0.00264876
CHF17_RS10150		gene	ImmA/IrrE family metallo-endopeptidase	2.01868	1.37011e-16	3.0684e-16
CHF17_RS06485		gene	ATP-binding cassette domain-containing protein	2.01796	4.96642e-17	1.13169e-16
CHF17_RS10535		gene	Gfo/Idh/MocA family oxidoreductase	2.01234	1.13712e-23	3.11141e-23
CHF17_RS07815	ybeY	gene	rRNA maturation RNase YbeY	2.01154	8.38628e-20	2.07419e-19
CHF17_RS06955		gene	ABC transporter ATP-binding protein	2.00941	4.232e-20	1.058e-19
CHF17_RS02485		gene	hypothetical protein	2.00801	1.40695e-12	2.75703e-12
CHF17_RS07640		gene	hypothetical protein	2.00169	1.59488e-16	3.56795e-16
CHF17_RS09850		gene	hypothetical protein	-2.0028	7.24938e-13	1.43542e-12
CHF17_RS07130		gene	carbamoyl phosphate synthase small subunit	-2.00282	6.26652e-20	1.55915e-19
CHF17_RS05705		gene	hypothetical protein	-2.01686	3.41952e-08	5.55705e-08
CHF17_RS05935	prfA	gene	peptide chain release factor 1	-2.01694	2.44444e-14	5.11199e-14
CHF17_RS07220	asp3	pseudogene	#N/A	-2.01821	1.04435e-09	1.80703e-09
CHF17_RS10995		gene	insulinase family protein	-2.019	5.39296e-18	1.26768e-17
CHF17_RS09490	ahpF	gene	alkyl hydroperoxide reductase subunit F	-2.02092	1.94641e-07	3.06748e-07
CHF17_RS07005		gene	ABC-F family ATP-binding cassette domain-containing protein	-2.02907	1.79756e-14	3.77346e-14
CHF17_RS07195		gene	SP_1767 family glycosyltransferase	-2.04223	1.15212e-20	2.94023e-20
CHF17_RS05580		gene	bifunctional riboflavin kinase/FAD synthetase	-2.04753	4.17941e-19	1.01444e-18
CHF17_RS10345		gene	iron-containing alcohol dehydrogenase family protein	-2.05017	5.97339e-17	1.35523e-16
CHF17_RS00290	purL	gene	phosphoribosylaminoimidazolesuccinocarboxamide synthase	-2.0516	1.22703e-09	2.11435e-09
CHF17_RS01495		gene	class I SAM-dependent methyltransferase	-2.05863	1.64498e-14	3.46093e-14
CHF17_RS03285		gene	calcium-translocating P-type ATPase, PMCA-type	-2.05979	6.65291e-21	1.71675e-20
CHF17_RS04120		gene	M13 family metallopeptidase	-2.06211	6.23192e-06	9.18922e-06
CHF17_RS09935		gene	MepB family protein	-2.06885	1.60159e-11	3.00568e-11
CHF17_RS10700		gene	DNA translocase FtsK	-2.07387	1.00667e-13	2.05977e-13
CHF17_RS08585		gene	nucleotidyltransferase	-2.07423	1.2988e-17	3.02571e-17
CHF17_RS06040		gene	DUF1831 domain-containing protein	-2.07612	1.96482e-12	3.7932e-12
CHF17_RS09930		gene	50S ribosomal protein L11 methyltransferase	-2.07877	3.78725e-17	8.67738e-17
CHF17_RS03570	rlmD	gene	23S rRNA (uracil(1939)-C(5))-methyltransferase RlmD	-2.08049	4.23469e-23	1.14667e-22
CHF17_RS11135		pseudogene	ComF family protein	-2.08086	0.00655773	0.00826156
CHF17_RS06860		gene	YihA family ribosome biogenesis GTP-binding protein	-2.08242	1.09691e-19	2.69701e-19
CHF17_RS09895	phoU	gene	phosphate signaling complex protein PhoU	-2.08969	4.28211e-06	6.38641e-06
CHF17_RS03215		gene	ArgR family transcriptional regulator	-2.09318	4.15769e-15	8.95535e-15
CHF17_RS10640		gene	YitT family protein	-2.09486	3.55836e-10	6.29278e-10
CHF17_RS00300	purM	gene	amidophosphoribosyltransferase	-2.09645	1.37935e-19	3.37948e-19
CHF17_RS10780		gene	alpha/beta hydrolase	-2.09646	2.52486e-12	4.84746e-12
CHF17_RS01085		gene	trigger factor	-2.10397	2.67499e-26	7.88875e-26
CHF17_RS04895	fbsB	gene	hypothetical protein	-2.10436	2.43674e-13	4.91353e-13
CHF17_RS04390		gene	LLM class flavin-dependent oxidoreductase	-2.10577	3.0245e-16	6.71574e-16
CHF17_RS10260		gene	DUF2785 domain-containing protein	-2.11303	2.16169e-11	4.03142e-11
CHF17_RS06705		pseudogene	#N/A	-2.12568	2.14055e-13	4.32466e-13
CHF17_RS02365	fabK	gene	enoyl	-2.12797	1.10776e-22	2.97257e-22
CHF17_RS07550		gene	rhodanese-related sulfurtransferase	-2.12865	5.72724e-17	1.30221e-16
CHF17_RS10925	dnaB	gene	replicative DNA helicase	-2.13433	5.29682e-16	1.16866e-15
CHF17_RS09940	merR2	gene	MerR family transcriptional regulator	-2.14518	8.1493e-24	2.2357e-23
CHF17_RS10585		gene	competence/damage-inducible protein A	-2.15904	2.23152e-17	5.15251e-17
CHF17_RS07200		gene	sugar transferase	-2.16239	1.59903e-20	4.06582e-20
CHF17_RS02595		gene	CoA-binding protein	-2.17228	3.80579e-13	7.59338e-13
CHF17_RS06995		gene	ABC transporter ATP-binding protein	-2.17285	2.77418e-15	6.01264e-15
CHF17_RS00260		gene	ribose-phosphate diphosphokinase	-2.17575	3.07566e-15	6.65914e-15
CHF17_RS01060	truA	gene	tRNA pseudouridine(38-40) synthase TruA	-2.17804	9.21994e-23	2.48046e-22
CHF17_RS09220	rnmV	gene	ribonuclease M5	-2.17902	2.0321e-17	4.70247e-17
CHF17_RS08240		gene	TrkH family potassium uptake protein	-2.18441	1.14569e-25	3.31773e-25
CHF17_RS05480		gene	sensor histidine kinase	-2.18843	5.61891e-24	1.5579e-23
CHF17_RS03085	typA	gene	translational GTPase TypA	-2.20398	9.20079e-23	2.47851e-22
CHF17_RS10580	recA	gene	recombinase RecA	-2.20779	7.63478e-17	1.72839e-16
CHF17_RS06910		gene	glutathione S-transferase family protein	-2.20784	7.40304e-20	1.83536e-19
CHF17_RS07320		gene	UDP-N-acetylmuramoyl-L-alanyl-D-glutamate--L-lysine ligase	-2.217	1.62089e-26	4.82105e-26
CHF17_RS02880		gene	type II toxin-antitoxin system RelB/DinJ family antitoxin	-2.22085	1.68311e-26	4.99186e-26
CHF17_RS02885		gene	hypothetical protein	-2.22304	5.58043e-27	1.67654e-26
CHF17_RS09860		gene	GHKL domain-containing protein	-2.2282	5.97659e-24	1.64613e-23
CHF17_RS05095	rexB	gene	ATP-dependent nuclease subunit B	-2.2456	7.86371e-29	2.47298e-28
CHF17_RS01315		gene	ABC transporter permease	-2.25919	4.66839e-14	9.67554e-14
CHF17_RS04375		gene	TIGR03943 family protein	-2.26217	3.3688e-18	7.97269e-18
CHF17_RS03325		gene	thioesterase	-2.26412	2.59203e-27	7.85519e-27
CHF17_RS08930		gene	ATP-dependent RecD-like DNA helicase	-2.26702	1.44253e-24	4.05895e-24
CHF17_RS10735		gene	HAMP domain-containing histidine kinase	-2.27241	2.73166e-20	6.89529e-20
CHF17_RS08005		gene	Gfo/Idh/MocA family oxidoreductase	-2.27296	3.52179e-22	9.36599e-22
CHF17_RS01605	pnp	gene	polyribonucleotide nucleotidyltransferase	-2.28113	9.31591e-30	2.97453e-29
CHF17_RS05490		gene	peptide ABC transporter substrate-binding protein	-2.28551	2.34712e-23	6.37206e-23
CHF17_RS06415	cpsB	gene	hypothetical protein	-2.28935	4.2816e-30	1.37341e-29
CHF17_RS09540		gene	peptide deformylase	-2.28937	6.3249e-25	1.79421e-24
CHF17_RS00040	mfd	gene	transcription-repair coupling factor	-2.29935	2.17651e-27	6.62486e-27
CHF17_RS06885		gene	hydroxymethylglutaryl-CoA synthase	-2.30048	4.98243e-12	9.4698e-12
CHF17_RS09175	purR	gene	pur operon repressor	-2.31026	5.40795e-33	1.86682e-32
CHF17_RS05035		gene	F0F1 ATP synthase subunit alpha	-2.31357	7.26946e-25	2.05935e-24
CHF17_RS01675		gene	helix-turn-helix transcriptional regulator	-2.3318	3.40536e-24	9.51767e-24
CHF17_RS09615		gene	PolC-type DNA polymerase III	-2.33351	7.80118e-22	2.05892e-21
CHF17_RS03560		gene	shikimate kinase	-2.336	2.49099e-21	6.50842e-21
CHF17_RS01075		gene	TIGR01440 family protein	-2.33762	2.34077e-18	5.55867e-18
CHF17_RS03270	yidA	gene	sugar-phosphatase	-2.34381	2.33712e-25	6.70274e-25
CHF17_RS00060		gene	hypothetical protein	-2.34901	3.74728e-09	6.32127e-09
CHF17_RS09200	rsgA	gene	ribosome small subunit-dependent GTPase A	-2.34931	1.99053e-21	5.22701e-21
CHF17_RS08425	rsmG	gene	16S rRNA (guanine(527)-N(7))-methyltransferase RsmG	-2.35297	1.3323e-25	3.84211e-25
CHF17_RS03245		gene	hypothetical protein	-2.35547	1.59709e-12	3.11208e-12
CHF17_RS06225		gene	Asp23/Gls24 family envelope stress response protein	-2.35868	0.00205507	0.00267634
CHF17_RS06130	folE	gene	GTP cyclohydrolase I FolE	-2.359	1.49902e-24	4.2122e-24
CHF17_RS00255		gene	CHAP domain-containing protein	-2.36885	2.14934e-19	5.25366e-19
CHF17_RS03205		gene	polyprenyl synthetase family protein	-2.37207	8.57405e-23	2.31266e-22
CHF17_RS07740		gene	ABC transporter ATP-binding protein	-2.37966	3.87339e-17	8.85528e-17
CHF17_RS04260		gene	aminopeptidase P family protein	-2.38351	4.20323e-24	1.17006e-23
CHF17_RS03220	recN	gene	DNA repair protein RecN	-2.38719	1.20953e-25	3.49774e-25
CHF17_RS08160		gene	DNA polymerase III subunit delta\\'	-2.39072	8.83439e-29	2.76572e-28
CHF17_RS07650	obgE	gene	GTPase ObgE	-2.39103	3.40566e-31	1.12533e-30
CHF17_RS00050		gene	RNA-binding S4 domain-containing protein	-2.39165	2.47803e-08	4.04279e-08
CHF17_RS06355	neuC	gene	UDP-N-acetylglucosamine 2-epimerase (hydrolyzing)	-2.39521	1.14358e-26	3.41111e-26
CHF17_RS05280	ssrA	tmRNA	transfer-messenger RNA	-2.40067	0.0159861	0.0196643
CHF17_RS05785	pyrB	gene	aspartate carbamoyltransferase catalytic subunit	-2.40745	1.77404e-20	4.49985e-20
CHF17_RS01620		gene	hypothetical protein	-2.41777	4.19635e-13	8.35663e-13
CHF17_RS05800	pyrF	gene	orotidine-5\\'-phosphate decarboxylase	-2.42264	9.7543e-23	2.62084e-22
CHF17_RS09055		gene	class I SAM-dependent methyltransferase	-2.42457	4.94732e-19	1.19251e-18
CHF17_RS09900	pstB	gene	phosphate ABC transporter ATP-binding protein	-2.43163	2.71181e-13	5.43143e-13
CHF17_RS08430		gene	V-type Na+ -ATPase subunit J	-2.432	1.24217e-27	3.81431e-27
CHF17_RS10980		gene	energy-coupling factor transporter ATPase	-2.43436	2.01266e-30	6.52627e-30
CHF17_RS09770		gene	bifunctional (p)ppGpp synthetase/guanosine-3\\',5\\'-bis(diphosphate) 3\\'-pyrophosphohydrolase	-2.43491	1.07231e-25	3.11389e-25
CHF17_RS07270		gene	LTA synthase family protein	-2.45143	6.40632e-44	2.90373e-43
CHF17_RS10130		gene	hypothetical protein	-2.46148	9.35537e-10	1.62414e-09
CHF17_RS00315		gene	GNAT family N-acetyltransferase	-2.46191	1.24781e-21	3.28081e-21
CHF17_RS06120	folB	gene	dihydroneopterin aldolase	-2.46212	6.88229e-24	1.89308e-23
CHF17_RS09145		gene	phosphoglycerate kinase	-2.47185	3.52878e-19	8.59522e-19
CHF17_RS08900		gene	phosphatase PAP2 family protein	-2.48394	4.87144e-16	1.07595e-15
CHF17_RS06135		gene	bifunctional folylpolyglutamate synthase/dihydrofolate synthase	-2.49221	1.2118e-33	4.2464e-33
CHF17_RS08715	recG	gene	ATP-dependent DNA helicase RecG	-2.49329	5.82292e-24	1.60593e-23
CHF17_RS07735		gene	hypothetical protein	-2.49745	9.10729e-18	2.12878e-17
CHF17_RS09185		gene	DNA recombination protein RmuC	-2.50193	1.40171e-23	3.82535e-23
CHF17_RS10230		gene	DUF2974 domain-containing protein	-2.51321	3.82829e-26	1.12106e-25
CHF17_RS01395	rpoB	gene	DNA-directed RNA polymerase subunit beta	-2.52153	5.36889e-28	1.65839e-27
CHF17_RS02045		gene	phospho-N-acetylmuramoyl-pentapeptide-transferase	-2.52186	4.16508e-27	1.25676e-26
CHF17_RS00295	purF	gene	phosphoribosylformylglycinamidine synthase	-2.52226	4.79336e-27	1.44424e-26
CHF17_RS06140	rarD	gene	EamA family transporter RarD	-2.5227	3.67965e-38	1.46694e-37
CHF17_RS10695		gene	hypothetical protein	-2.52481	2.7278e-12	5.22265e-12
CHF17_RS05200		gene	TIGR01457 family HAD-type hydrolase	-2.52873	2.40217e-34	8.65028e-34
CHF17_RS03140		gene	DivIVA domain-containing protein	-2.53557	1.75974e-45	8.30104e-45
CHF17_RS09905	pstA	gene	phosphate ABC transporter permease PstA	-2.53674	1.08845e-16	2.44549e-16
CHF17_RS06125	folP	gene	dihydropteroate synthase	-2.54188	7.64738e-33	2.63115e-32
CHF17_RS05030		gene	F0F1 ATP synthase subunit delta	-2.54333	6.60392e-47	3.2171e-46
CHF17_RS06030		gene	ribose-phosphate diphosphokinase	-2.54388	4.86809e-35	1.77447e-34
CHF17_RS08460	brnQ	gene	branched-chain amino acid transport system II carrier protein	-2.54429	3.41042e-26	1.00151e-25
CHF17_RS10910		gene	site-specific integrase	-2.54504	5.81222e-24	1.6051e-23
CHF17_RS02370	fabD	gene	ACP S-malonyltransferase	-2.54586	4.16085e-38	1.64931e-37
CHF17_RS08595		gene	class I SAM-dependent methyltransferase	-2.55518	3.61179e-21	9.34314e-21
CHF17_RS00875		gene	ArpU family phage encoded transcriptional regulator	-2.5571	1.20078e-26	3.57661e-26
CHF17_RS09190		gene	thiamine diphosphokinase	-2.55713	1.4122e-22	3.77493e-22
CHF17_RS10000		gene	LPXTG cell wall anchor domain-containing protein	-2.56234	4.23868e-25	1.20568e-24
CHF17_RS07695	gloA	gene	lactoylglutathione lyase	-2.56606	3.86085e-17	8.8363e-17
CHF17_RS10035		gene	hypothetical protein	-2.60048	2.25721e-07	3.54655e-07
CHF17_RS09005	cydC	gene	thiol reductant ABC exporter subunit CydC	-2.60337	1.41813e-41	6.13446e-41
CHF17_RS09365	fsa	gene	fructose-6-phosphate aldolase	-2.62147	6.78757e-18	1.59012e-17
CHF17_RS06035		gene	cysteine desulfurase	-2.63848	2.19661e-38	8.84157e-38
CHF17_RS09915		gene	phosphate-binding protein	-2.63852	5.43817e-21	1.40503e-20
CHF17_RS02195	rsmB	gene	16S rRNA (cytosine(967)-C(5))-methyltransferase RsmB	-2.64349	4.38348e-28	1.35602e-27
CHF17_RS06240		gene	GlsB/YeaQ/YmgE family stress response membrane protein	-2.6439	0.031445	0.037832
CHF17_RS06390	cpsG	gene	multidrug MFS transporter	-2.65834	6.04436e-31	1.98152e-30
CHF17_RS05750		gene	EsaB/YukD family protein	-2.66173	3.97e-14	8.25269e-14
CHF17_RS10070		gene	hypothetical protein	-2.6749	1.22722e-24	3.45778e-24
CHF17_RS10225		gene	hypothetical protein	-2.68061	1.04599e-34	3.79284e-34
CHF17_RS00020		gene	DUF951 family protein	-2.686	4.60987e-18	1.08483e-17
CHF17_RS06525		gene	NUDIX hydrolase	-2.70363	7.03332e-28	2.1661e-27
CHF17_RS01615	cysE	gene	serine O-acetyltransferase	-2.70782	3.93375e-30	1.26377e-29
CHF17_RS03265		gene	aminoacyltransferase	-2.73061	2.36643e-38	9.50675e-38
CHF17_RS02190		gene	methionyl-tRNA formyltransferase	-2.73818	6.40411e-30	2.05109e-29
CHF17_RS04560	recR	gene	recombination protein RecR	-2.74756	3.22971e-40	1.34142e-39
CHF17_RS10500		gene	ATP-binding cassette domain-containing protein	-2.75148	1.13811e-29	3.62285e-29
CHF17_RS10040		gene	conjugal transfer protein	-2.75506	3.64656e-31	1.20302e-30
CHF17_RS11355		gene	hypothetical protein	-2.7556	2.60965e-28	8.09689e-28
CHF17_RS08940	dinB	gene	DNA polymerase IV	-2.76403	1.48566e-23	4.04916e-23
CHF17_RS06865	clpX	gene	ATP-dependent Clp protease ATP-binding subunit ClpX	-2.77513	5.68136e-46	2.71067e-45
CHF17_RS00730		gene	hypothetical protein	-2.77947	2.64074e-37	1.02915e-36
CHF17_RS06895	cyrR	gene	DUF1836 domain-containing protein	-2.78093	7.74721e-21	1.99173e-20
CHF17_RS08665		gene	helix-turn-helix transcriptional regulator	-2.78197	0.00023804	0.000327599
CHF17_RS03545	eno	gene	phosphopyruvate hydratase	-2.81007	1.08994e-35	4.05083e-35
CHF17_RS06160		pseudogene	#N/A	-2.8336	6.63106e-40	2.74866e-39
CHF17_RS04335		gene	MBL fold metallo-hydrolase	-2.83631	2.81359e-40	1.17093e-39
CHF17_RS07840		gene	PhoH family protein	-2.84673	6.85597e-50	3.52086e-49
CHF17_RS05790	pyrC	gene	dihydroorotase	-2.85634	1.45807e-30	4.7427e-30
CHF17_RS01500		gene	single-stranded DNA-binding protein	-2.85766	4.8901e-19	1.18008e-18
CHF17_RS06875		gene	dihydrofolate reductase	-2.86306	1.94901e-42	8.6831e-42
CHF17_RS02585		gene	Cof-type HAD-IIB family hydrolase	-2.88476	1.80502e-35	6.661e-35
CHF17_RS02080		gene	nicotinate phosphoribosyltransferase	-2.88494	3.70805e-38	1.47544e-37
CHF17_RS05980	guaC	gene	GMP reductase	-2.89175	1.63799e-26	4.86498e-26
CHF17_RS08010		gene	ASCH domain-containing protein	-2.89723	3.11519e-35	1.1395e-34
CHF17_RS04850		gene	polysaccharide deacetylase family protein	-2.90362	2.00494e-22	5.34566e-22
CHF17_RS06155		pseudogene	#N/A	-2.90626	2.57576e-39	1.05097e-38
CHF17_RS04325		gene	response regulator transcription factor	-2.91588	8.97819e-51	4.7034e-50
CHF17_RS00310	purN	gene	phosphoribosylglycinamide formyltransferase	-2.93504	6.67411e-31	2.18454e-30
CHF17_RS02040		gene	penicillin-binding protein	-2.93772	2.52517e-42	1.12021e-41
CHF17_RS08150	rsmI	gene	16S rRNA (cytidine(1402)-2\\'-O)-methyltransferase	-2.94069	7.47137e-34	2.64479e-33
CHF17_RS00270	recO	gene	DNA repair protein RecO	-2.94267	6.54726e-38	2.58542e-37
CHF17_RS09230		gene	hypothetical protein	-2.97751	5.79086e-28	1.78609e-27
CHF17_RS09855		gene	ABC transporter ATP-binding protein	-2.98053	3.49301e-29	1.10347e-28
CHF17_RS00065		gene	serine hydrolase	-2.98557	4.45079e-57	2.72138e-56
CHF17_RS07190	gorA	gene	glutathione-disulfide reductase	-2.98559	2.47774e-51	1.31119e-50
CHF17_RS09435		gene	toxic anion resistance protein	-2.99064	5.01612e-46	2.40428e-45
CHF17_RS06360	neuB	gene	N-acetylneuraminate synthase	-3.028	1.80648e-39	7.39982e-39
CHF17_RS03275		gene	HD domain-containing protein	-3.04098	5.71532e-32	1.92823e-31
CHF17_RS09150		gene	5\\'-nucleotidase, lipoprotein e(P4) family	-3.04444	6.69756e-37	2.586e-36
CHF17_RS06375	cpsJ	gene	glycosyltransferase family 2 protein	-3.05264	2.55393e-30	8.26855e-30
CHF17_RS08685		gene	pyridoxal phosphate-dependent aminotransferase	-3.06408	1.5411e-51	8.23895e-51
CHF17_RS00405		gene	hypothetical protein	-3.06916	4.42012e-50	2.28118e-49
CHF17_RS02185		gene	primosomal protein N\\'	-3.07108	1.68294e-42	7.51378e-42
CHF17_RS02640		gene	MBL fold metallo-hydrolase	-3.07448	4.7331e-41	2.01398e-40
CHF17_RS08590		gene	hypothetical protein	-3.10884	4.68319e-16	1.03547e-15
CHF17_RS09535		gene	cyclic nucleotide-binding domain-containing protein	-3.12168	2.16792e-40	9.09479e-40
CHF17_RS08630		gene	YqeG family HAD IIIA-type phosphatase	-3.13599	7.78599e-32	2.62258e-31
CHF17_RS08155	yabA	gene	DNA replication initiation control protein YabA	-3.14467	2.91793e-30	9.43236e-30
CHF17_RS05780	carA	gene	glutamine-hydrolyzing carbamoyl-phosphate synthase small subunit	-3.15782	3.41511e-33	1.18873e-32
CHF17_RS10375	cspA	gene	S8 family serine peptidase	-3.1674	2.10389e-41	9.04457e-41
CHF17_RS08015		pseudogene	#N/A	-3.16862	3.49587e-33	1.21481e-32
CHF17_RS10975		gene	energy-coupling factor transporter transmembrane protein EcfT	-3.17469	4.9236e-35	1.79157e-34
CHF17_RS08885	mutY	gene	A/G-specific adenine glycosylase	-3.17471	1.96827e-31	6.57668e-31
CHF17_RS04330	vicK	gene	cell wall metabolism sensor histidine kinase VicK	-3.17811	3.29496e-48	1.62796e-47
CHF17_RS10075		gene	AAA family ATPase	-3.19126	4.00517e-32	1.35564e-31
CHF17_RS09235		gene	hypothetical protein	-3.19334	1.87581e-39	7.66875e-39
CHF17_RS00895		gene	HNH endonuclease	-3.20301	6.78101e-12	1.28531e-11
CHF17_RS10010		gene	CHAP domain-containing protein	-3.22009	5.38924e-37	2.08471e-36
CHF17_RS10620	mutS	gene	DNA mismatch repair protein MutS	-3.24028	1.58123e-54	8.95887e-54
CHF17_RS09180		gene	HD domain-containing protein	-3.27093	9.92924e-46	4.70511e-45
CHF17_RS05105		gene	magnesium transporter CorA family protein	-3.28268	5.76243e-36	2.16091e-35
CHF17_RS05455		pseudogene	#N/A	-3.31766	1.05274e-27	3.23739e-27
CHF17_RS07760		gene	transglutaminase	-3.32437	8.69906e-29	2.72745e-28
CHF17_RS03260		gene	aminoacyltransferase	-3.3339	1.49578e-53	8.33878e-53
CHF17_RS10320		gene	CPBP family intramembrane metalloprotease	-3.33557	3.51579e-27	1.06238e-26
CHF17_RS11350		gene	hypothetical protein	-3.33974	9.62389e-15	2.04336e-14
CHF17_RS06650		gene	nitroreductase family protein	-3.34388	3.33399e-49	1.69133e-48
CHF17_RS05835		gene	formate--tetrahydrofolate ligase	-3.34501	1.93152e-32	6.61284e-32
CHF17_RS05100	addA	gene	helicase-exonuclease AddAB subunit AddA	-3.37901	8.97927e-50	4.58867e-49
CHF17_RS06400	cpsE	gene	sugar transferase	-3.38645	2.32546e-45	1.09202e-44
CHF17_RS08295		gene	hypothetical protein	-3.3901	2.58254e-21	6.73916e-21
CHF17_RS09910	pstC	gene	phosphate ABC transporter permease subunit PstC	-3.41142	2.5145e-28	7.81332e-28
CHF17_RS00855		gene	DUF1599 domain-containing protein	-3.41701	4.963e-45	2.30465e-44
CHF17_RS06385	cpsH	gene	capsule biosynthesis protein CapK	-3.42122	4.39317e-41	1.87316e-40
CHF17_RS10445		gene	penicillin-binding protein	-3.42135	4.34265e-57	2.66306e-56
CHF17_RS04820	nrdF	gene	class 1b ribonucleoside-diphosphate reductase subunit beta	-3.42873	2.99423e-62	2.00738e-61
CHF17_RS04385		gene	hypothetical protein	-3.44128	7.9501e-16	1.74852e-15
CHF17_RS03255		gene	aminoacyltransferase	-3.45695	5.45065e-46	2.60656e-45
CHF17_RS09000		gene	polyprenyl synthetase family protein	-3.48006	3.03849e-74	2.56488e-73
CHF17_RS05795	pyrE	gene	orotate phosphoribosyltransferase	-3.51056	2.0061e-55	1.16187e-54
CHF17_RS09240		pseudogene	#N/A	-3.52677	5.6986e-50	2.93372e-49
CHF17_RS09885		gene	PAS domain-containing protein	-3.52728	1.36044e-63	9.36143e-63
CHF17_RS10775	mprF	gene	bifunctional lysylphosphatidylglycerol flippase/synthetase MprF	-3.52958	4.61708e-36	1.75668e-35
CHF17_RS00400		gene	DUF4041 domain-containing protein	-3.55356	1.9746e-51	1.05027e-50
CHF17_RS06905	udpK	gene	diacylglycerol kinase family lipid kinase	-3.5741	5.47569e-33	1.88708e-32
CHF17_RS00990		gene	hypothetical protein	-3.59932	0.000234973	0.000323593
CHF17_RS09425	gshAB	gene	bifunctional glutamate--cysteine ligase GshA/glutathione synthetase GshB	-3.60213	5.2173e-84	5.25511e-83
CHF17_RS05970	pbuX	gene	purine permease	-3.60404	1.28026e-56	7.69265e-56
CHF17_RS05975	xpt	gene	xanthine phosphoribosyltransferase	-3.61091	5.47973e-64	3.79576e-63
CHF17_RS08235	trkA	gene	Trk system potassium transporter TrkA	-3.61486	5.46335e-77	4.93121e-76
CHF17_RS08000		pseudogene	#N/A	-3.64843	5.26644e-23	1.42235e-22
CHF17_RS08990		gene	Xaa-Pro dipeptidyl-peptidase	-3.69096	1.97188e-59	1.26504e-58
CHF17_RS06370	cpsK	gene	capsular polysaccharide biosynthesis protein	-3.69612	2.72156e-39	1.10829e-38
CHF17_RS10020		gene	hypothetical protein	-3.70005	4.01548e-55	2.31279e-54
CHF17_RS01670		gene	site-specific integrase	-3.71151	5.55027e-52	3.0058e-51
CHF17_RS06880		gene	thymidylate synthase	-3.71868	4.9091e-42	2.15938e-41
CHF17_RS06990		gene	ABC transporter ATP-binding protein	-3.74111	1.06335e-48	5.29136e-48
CHF17_RS05765		gene	WxcM-like domain-containing protein	-3.75161	1.86206e-38	7.50947e-38
CHF17_RS10385		gene	HAMP domain-containing histidine kinase	-3.77007	5.41425e-54	3.051e-53
CHF17_RS07685		gene	aldo/keto reductase	-3.77347	2.94643e-10	5.23726e-10
CHF17_RS05770		gene	hypothetical protein	-3.78017	1.47579e-31	4.93902e-31
CHF17_RS00865		gene	DUF1642 domain-containing protein	-3.81564	1.19987e-47	5.8864e-47
CHF17_RS04555		gene	penicillin-binding protein 2	-3.8324	8.27358e-72	6.66039e-71
CHF17_RS00870		gene	hypothetical protein	-3.83381	5.82758e-52	3.1478e-51
CHF17_RS06900	hly3	gene	hemolysin III family protein	-3.836	2.41563e-35	8.88289e-35
CHF17_RS10390		gene	hypothetical protein	-3.83692	3.47964e-36	1.32633e-35
CHF17_RS10080		gene	helix-turn-helix transcriptional regulator	-3.88882	1.45761e-12	2.85096e-12
CHF17_RS10900		gene	helix-turn-helix transcriptional regulator	-3.89515	6.57539e-54	3.69534e-53
CHF17_RS10030		gene	conjugal transfer protein	-3.90636	3.73427e-39	1.51478e-38
CHF17_RS07545		gene	NAD(P)-binding domain-containing protein	-3.91944	1.5863e-41	6.83355e-41
CHF17_RS01230		gene	SPFH domain-containing protein	-3.93502	1.24494e-54	7.07278e-54
CHF17_RS10065		gene	hypothetical protein	-3.9365	7.32147e-29	2.30593e-28
CHF17_RS04890		gene	hypothetical protein	-3.9566	1.87981e-12	3.63919e-12
CHF17_RS10120		gene	hypothetical protein	-3.97764	1.26056e-14	2.6656e-14
CHF17_RS02090	pepC	gene	aminopeptidase C	-4.01011	7.39146e-60	4.75654e-59
CHF17_RS00795		gene	hypothetical protein	-4.05019	1.82432e-52	9.95737e-52
CHF17_RS06365	cpsL	gene	polysaccharide biosynthesis protein	-4.05553	3.46845e-36	1.32449e-35
CHF17_RS06410	cpsC	gene	capsular polysaccharide biosynthesis protein CpsC	-4.05751	4.36135e-65	3.06175e-64
CHF17_RS00265		gene	pyridoxal phosphate-dependent aminotransferase	-4.11403	3.39854e-66	2.44344e-65
CHF17_RS09375		gene	L-ribulose-5-phosphate 3-epimerase	-4.11822	2.18865e-41	9.38956e-41
CHF17_RS06405	cpsD	gene	tyrosine-protein kinase	-4.11929	1.00524e-74	8.55482e-74
CHF17_RS05735		gene	hypothetical protein	-4.11968	5.51125e-53	3.048e-52
CHF17_RS00825		gene	hypothetical protein	-4.12176	5.07653e-44	2.30601e-43
CHF17_RS06420	cpsA	gene	LCP family protein	-4.12419	3.35255e-65	2.36151e-64
CHF17_RS06395	cpsF	gene	UDP-N-acetylglucosamine--LPS N-acetylglucosamine transferase	-4.1452	9.02721e-61	5.90023e-60
CHF17_RS01885		gene	GNAT family N-acetyltransferase	-4.15161	4.13178e-32	1.39623e-31
CHF17_RS10025		gene	ATP-binding protein	-4.16104	7.46408e-59	4.7447e-58
CHF17_RS06380	cpsI	gene	glycosyltransferase family 2 protein	-4.16151	9.64303e-43	4.33313e-42
CHF17_RS08995		gene	hypothetical protein	-4.16848	2.96048e-55	1.70986e-54
CHF17_RS00850		gene	hypothetical protein	-4.22767	4.01429e-61	2.64867e-60
CHF17_RS05315	pyk	gene	pyruvate kinase	-4.23957	2.80661e-71	2.23351e-70
CHF17_RS05240	lepA	gene	elongation factor 4	-4.30957	4.55488e-61	2.99587e-60
CHF17_RS02345		gene	enoyl-CoA hydratase	-4.35155	1.39955e-64	9.7594e-64
CHF17_RS06975		gene	peptide deformylase	-4.36489	1.51771e-87	1.62278e-86
CHF17_RS10505		pseudogene	#N/A	-4.37394	2.41167e-70	1.86927e-69
CHF17_RS07680		gene	rRNA pseudouridine synthase	-4.38341	1.06609e-46	5.18137e-46
CHF17_RS05310	pfkA	gene	6-phosphofructokinase	-4.42587	6.27951e-71	4.94067e-70
CHF17_RS10905	dinD	gene	DNA damage-inducible protein D	-4.4295	3.00442e-54	1.69762e-53
CHF17_RS10115		gene	LPXTG cell wall anchor domain-containing protein	-4.53588	2.57376e-76	2.26426e-75
CHF17_RS09525		gene	MFS transporter	-4.54742	9.30428e-70	7.10601e-69
CHF17_RS05745	essB	gene	type VII secretion protein EssB	-4.55116	7.77322e-72	6.28185e-71
CHF17_RS05755	essA	gene	type VII secretion protein EssA	-4.55305	1.21712e-56	7.35567e-56
CHF17_RS07110		gene	ABC transporter permease	-4.5877	1.05437e-40	4.45917e-40
CHF17_RS04845		gene	NADP-dependent glyceraldehyde-3-phosphate dehydrogenase	-4.61642	1.26865e-84	1.29031e-83
CHF17_RS00410	purB	gene	adenylosuccinate lyase	-4.61947	4.49749e-63	3.08463e-62
CHF17_RS04525	pepF	gene	oligoendopeptidase F	-4.63925	1.69264e-82	1.65688e-81
CHF17_RS10060		gene	antirestriction protein ArdA	-4.65129	1.27539e-41	5.52845e-41
CHF17_RS04825	nrdE	gene	class 1b ribonucleoside-diphosphate reductase subunit alpha	-4.69484	1.86715e-79	1.73795e-78
CHF17_RS07115		gene	ABC transporter ATP-binding protein	-4.70908	2.70159e-56	1.5957e-55
CHF17_RS00740		gene	helix-turn-helix transcriptional regulator	-4.76734	4.51449e-86	4.73e-85
CHF17_RS09155	gap	gene	type I glyceraldehyde-3-phosphate dehydrogenase	-4.78848	0.0077043	0.00965933
CHF17_RS09410		gene	adenylosuccinate synthase	-4.81941	1.66974e-61	1.10521e-60
CHF17_RS10055		gene	hypothetical protein	-4.84048	5.82615e-34	2.07296e-33
CHF17_RS01080		gene	mechanosensitive ion channel family protein	-4.94129	2.02299e-68	1.50641e-67
CHF17_RS00810		gene	hypothetical protein	-5.09833	7.44928e-45	3.44385e-44
CHF17_RS01205		gene	fructose-bisphosphate aldolase	-5.11521	8.16573e-90	9.15352e-89
CHF17_RS05775	carB	gene	carbamoyl-phosphate synthase large subunit	-5.15626	6.37595e-82	6.15456e-81
CHF17_RS05760		gene	phage infection protein	-5.18124	8.28905e-75	7.11221e-74
CHF17_RS06505	budA	gene	acetolactate decarboxylase	-5.29087	2.57738e-68	1.9124e-67
CHF17_RS07120		gene	efflux RND transporter periplasmic adaptor subunit	-5.59637	9.1439e-83	9.03556e-82
CHF17_RS00840		gene	hypothetical protein	-5.61351	1.16473e-89	1.29864e-88
CHF17_RS00390	purE	gene	5-(carboxyamino)imidazole ribonucleotide mutase	-5.65684	9.10708e-71	7.13844e-70
CHF17_RS09380		gene	3-keto-L-gulonate-6-phosphate decarboxylase UlaD	-5.76297	1.29833e-47	6.35448e-47
CHF17_RS05740	essC	gene	type VII secretion protein EssC	-5.89882	2.01819e-96	2.51971e-95
CHF17_RS00820		gene	hypothetical protein	-5.91589	2.28818e-57	1.4199e-56
CHF17_RS08320		gene	acylphosphatase	-5.98619	6.51341e-34	2.31354e-33
CHF17_RS09520		gene	Gfo/Idh/MocA family oxidoreductase	-5.99038	3.56095e-85	3.65743e-84
CHF17_RS05730		gene	hypothetical protein	-6.03158	1.81477e-105	2.59164e-104
CHF17_RS00845		gene	RusA family crossover junction endodeoxyribonuclease	-6.06122	4.39829e-72	3.56826e-71
CHF17_RS06510	alsS	gene	acetolactate synthase AlsS	-6.07067	1.36111e-89	1.50952e-88
CHF17_RS00395	purK	gene	5-(carboxyamino)imidazole ribonucleotide synthase	-6.09261	1.64517e-85	1.71509e-84
CHF17_RS04875		gene	DUF3272 domain-containing protein	-6.12454	1.80676e-73	1.48897e-72
CHF17_RS00915		gene	hypothetical protein	-6.1781	8.98034e-24	2.46045e-23
CHF17_RS00805		gene	ATP-binding protein	-6.32099	2.61637e-68	1.93444e-67
CHF17_RS10090		gene	replication initiation factor domain-containing protein	-6.46465	4.02715e-57	2.4842e-56
CHF17_RS00815		gene	hypothetical protein	-6.62225	6.7437e-93	7.94385e-92
CHF17_RS09395		gene	PTS sugar transporter subunit IIC	-6.6773	4.87657e-95	5.98097e-94
CHF17_RS01655		gene	helix-turn-helix domain-containing protein	-6.70682	1.3626e-66	9.96853e-66
CHF17_RS00385	purD	gene	phosphoribosylamine--glycine ligase	-6.8406	8.27149e-69	6.18138e-68
CHF17_RS05725		pseudogene	#N/A	-6.96907	4.82422e-94	5.81416e-93
CHF17_RS01125		gene	FAD-containing oxidoreductase	-7.12657	3.58559e-89	3.95554e-88
CHF17_RS00830		gene	recombinase RecT	-7.22545	3.21541e-91	3.68358e-90
CHF17_RS06980	gdhA	gene	NADP-specific glutamate dehydrogenase	-7.45503	2.32186e-149	5.62915e-148
CHF17_RS11370		gene	hypothetical protein	-7.6908	2.5395e-83	2.53342e-82
CHF17_RS09390		gene	PTS sugar transporter subunit IIB	-7.81253	1.56216e-60	1.01785e-59
CHF17_RS00790		gene	hypothetical protein	-7.92017	4.22163e-92	4.91738e-91
CHF17_RS11310		gene	hypothetical protein	-8.07888	2.6678e-91	3.07313e-90
CHF17_RS10100		gene	hypothetical protein	-8.12368	6.26669e-56	3.68058e-55
CHF17_RS00900		gene	phage terminase small subunit P27 family	-8.23066	2.3079e-44	1.05758e-43
CHF17_RS09385		gene	PTS sugar transporter subunit IIA	-8.32541	3.58576e-42	1.58397e-41
CHF17_RS00975		pseudogene	#N/A	-8.52077	1.50387e-136	3.23255e-135
CHF17_RS00835		pseudogene	#N/A	-8.52781	3.27957e-107	4.81542e-106
CHF17_RS01000		gene	phage holin	-8.5765	5.17885e-24	1.4378e-23
CHF17_RS00800		gene	replication initiator protein A	-8.77711	2.23158e-85	2.31485e-84
CHF17_RS11325		gene	hypothetical protein	-9.96163	3.05541e-09	5.17508e-09
CHF17_RS10315		gene	TIGR00730 family Rossman fold protein	-10.362	2.6036e-100	3.47981e-99
CHF17_RS10085		gene	hypothetical protein	-11.2002	7.30109e-35	2.65205e-34
CHF17_RS00725		gene	site-specific integrase	-11.7544	9.73304e-134	1.97023e-132
CHF17_RS00905		gene	hypothetical protein	-11.7901	1.53844e-133	3.08429e-132
CHF17_RS00995		gene	hypothetical protein	-11.8056	4.00504e-35	1.46243e-34
CHF17_RS11295		gene	hypothetical protein	-12.2123	5.65351e-213	3.10199e-211
CHF17_RS00970		gene	phage tail family protein	-12.2915	8.3021e-110	1.24532e-108
CHF17_RS10095		gene	cell division protein FtsK	-12.4725	7.85793e-21	2.01771e-20
CHF17_RS05235	ndk	gene	nucleoside-diphosphate kinase	-12.6855	3.57198e-204	1.732e-202
CHF17_RS11300		gene	hypothetical protein	-13.7856	1.09075e-105	1.56843e-104
CHF17_RS00785		gene	hypothetical protein	-13.8435	4.54785e-197	2.0175e-195
CHF17_RS10110	bspA	gene	LPXTG cell wall anchor domain-containing protein	-14.0455	4.14785e-210	2.10934e-208
CHF17_RS00755		gene	hypothetical protein	-14.0527	3.11511e-171	9.55149e-170
CHF17_RS03505		gene	hypothetical protein	-14.72	2.97281e-62	1.99946e-61
CHF17_RS10105		gene	hypothetical protein	-14.9673	2.80431e-79	2.59866e-78
CHF17_RS08890		gene	helix-turn-helix transcriptional regulator	-15.1749	1.00292e-189	3.80197e-188
CHF17_RS00770		gene	helix-turn-helix transcriptional regulator	-15.963	6.19895e-193	2.58496e-191
CHF17_RS01005		gene	1,4-beta-N-acetylmuramidase	-16.2617	3.4679e-116	5.60509e-115
CHF17_RS06625		pseudogene	#N/A	-16.4359	5.02045e-237	3.73844e-235
CHF17_RS00720		gene	hypothetical protein	-16.8484	2.35528e-159	6.72707e-158
CHF17_RS00765		gene	hypothetical protein	-18.7469	1.33633e-255	1.54792e-253
CHF17_RS00760		gene	hypothetical protein	-20.5314	0	0
CHF17_RS00750		gene	hypothetical protein	-22.0442	1.03637e-238	8.00307e-237
CHF17_RS00965		gene	phage tail tape measure protein	-22.0853	5.70729e-173	1.80298e-171
CHF17_RS00745		gene	ImmA/IrrE family metallo-endopeptidase	-25.0751	1.92514e-253	2.11259e-251
CHF17_RS00985		gene	DUF1366 domain-containing protein	-25.2505	3.67309e-37	1.42615e-36
CHF17_RS00980		gene	hypothetical protein	-26.7224	5.30849e-239	4.257e-237
CHF17_RS00780		gene	ORF6C domain-containing protein	-27.3228	0	0
CHF17_RS11305		gene	hypothetical protein	-31.401	4.19889e-286	6.73437e-284
CHF17_RS00920		gene	phage portal protein	-41.9869	1.36036e-250	1.28925e-248
CHF17_RS00925		gene	Clp protease ClpP	-42.8416	1.00719e-157	2.79998e-156
CHF17_RS00935		gene	phage head-tail connector protein	-45.1649	9.36957e-109	1.3855e-107
CHF17_RS00930		gene	phage major capsid protein	-48.6578	0	0
CHF17_RS00775		gene	hypothetical protein	-55.6766	0	0
CHF17_RS00960		gene	hypothetical protein	-58.802	3.40382e-32	1.15586e-31
CHF17_RS00940		gene	head-tail adaptor protein	-66.6948	2.96712e-70	2.28282e-69
CHF17_RS00955		gene	hypothetical protein	-100.501	1.45673e-173	4.67273e-172
CHF17_RS11320		gene	hypothetical protein	-129.224	6.39273e-64	4.41352e-63
CHF17_RS00945		gene	HK97 gp10 family phage protein	-215.303	2.88853e-31	9.57486e-31
CHF17_RS00950		gene	hypothetical protein	-386.983	1.75963e-76	1.5675e-75

## Sheet: Table 1 top 50 iGBS
Locus tag	Gene	product	Fold Change	p-adj
CHF17_RS00245		tRNA-Ile	232.25	2.16627e-11
CHF17_RS08755		PTS beta-glucoside transporter subunit IIBCA	198.445	0
CHF17_RS03815		tetracycline resistance determinant leader peptide	197.684	7.29961e-26
CHF17_RS00445	adhP	alcohol dehydrogenase AdhP	173.272	0
CHF17_RS01525	lrgB	antiholin-like protein LrgB	157.575	1.02526e-281
CHF17_RS08465		zinc-dependent alcohol dehydrogenase family protein	104.747	1.18551e-254
CHF17_RS08750		ROK family protein	103.555	0
CHF17_RS01520		CidA/LrgA family protein	97.1293	5.07677e-75
CHF17_RS02320		23S ribosomal RNA	87.1993	2.56003e-08
CHF17_RS02745		tRNA-Ile	66.9008	1.31742e-05
CHF17_RS00240		tRNA-Gly	57.8312	2.44217e-19
CHF17_RS00440	adhE	bifunctional acetaldehyde-CoA/alcohol dehydrogenase	57.1143	2.34513e-158
CHF17_RS01970	glpK	glycerol kinase GlpK	56.3408	2.17974e-65
CHF17_RS08545	dhaS	dihydroxyacetone kinase transcriptional activator DhaS	51.871	6.32709e-229
CHF17_RS04030		ABC-2 family transporter protein	50.0585	0
CHF17_RS01980		aquaporin family protein	48.839	1.86413e-208
CHF17_RS01975	glpO	type 1 glycerol-3-phosphate oxidase	45.0131	4.08233e-56
CHF17_RS05665		L,D-transpeptidase	44.4089	1.67008e-140
CHF17_RS01560	treP	PTS system trehalose-specific EIIBC component	38.0903	4.86773e-250
CHF17_RS05275		CatB-related O-acetyltransferase	34.5323	2.23536e-180
CHF17_RS07525		30S ribosomal protein S21	33.6546	1.3669e-64
CHF17_RS03425	rplS	50S ribosomal protein L19	32.4306	5.52212e-281
CHF17_RS04020		hypothetical protein	32.0653	0
CHF17_RS04025		ABC-2 family transporter protein	31.8005	6.61109e-186
CHF17_RS10785		DUF1304 domain-containing protein	29.8358	1.17456e-37
CHF17_RS08890		helix-turn-helix transcriptional regulator	-15.1749	3.80197e-188
CHF17_RS00770		helix-turn-helix transcriptional regulator	-15.963	2.58496e-191
CHF17_RS01005		1,4-beta-N-acetylmuramidase	-16.2617	5.60509e-115
CHF17_RS06625		hypothetical protein	-16.4359	3.73844e-235
CHF17_RS00720		hypothetical protein	-16.8484	6.72707e-158
CHF17_RS00765		hypothetical protein	-18.7469	1.54792e-253
CHF17_RS00760		hypothetical protein	-20.5314	0
CHF17_RS00750		hypothetical protein	-22.0442	8.00307e-237
CHF17_RS00965		phage tail tape measure protein	-22.0853	1.80298e-171
CHF17_RS00745		ImmA/IrrE family metallo-endopeptidase	-25.0751	2.11259e-251
CHF17_RS00985		DUF1366 domain-containing protein	-25.2505	1.42615e-36
CHF17_RS00980		hypothetical protein	-26.7224	4.257e-237
CHF17_RS00780		ORF6C domain-containing protein	-27.3228	0
CHF17_RS11305		hypothetical protein	-31.401	6.73437e-284
CHF17_RS00920		phage portal protein	-41.9869	1.28925e-248
CHF17_RS00925		Clp protease ClpP	-42.8416	2.79998e-156
CHF17_RS00935		phage head-tail connector protein	-45.1649	1.3855e-107
CHF17_RS00930		phage major capsid protein	-48.6578	0
CHF17_RS00775		hypothetical protein	-55.6766	0
CHF17_RS00960		hypothetical protein	-58.802	1.15586e-31
CHF17_RS00940		head-tail adaptor protein	-66.6948	2.28282e-69
CHF17_RS00955		hypothetical protein	-100.501	4.67273e-172
CHF17_RS11320		hypothetical protein	-129.224	4.41352e-63
CHF17_RS00945		HK97 gp10 family phage protein	-215.303	9.57486e-31
CHF17_RS00950		hypothetical protein	-386.983	1.5675e-75

## Sheet: 2. Monocyte co-transcriptome
Ensembl ID	Gene	gene_biotype	description	FoldChange	pvalue	padj
ENSG00000169245.6	CXCL10	protein_coding	C-X-C motif chemokine ligand 10 [Source:HGNC Symbol;Acc:HGNC:10637]	117.704	1.87745e-45	7.40297e-43
ENSG00000169429.11	CXCL8	protein_coding	C-X-C motif chemokine ligand 8 [Source:HGNC Symbol;Acc:HGNC:6025]	94.4213	4.02765e-52	2.39985e-49
ENSG00000243455.3	RPS18P13	processed_pseudogene	ribosomal protein S18 pseudogene 13 [Source:HGNC Symbol;Acc:HGNC:36901]	89.7283	9.15224e-09	6.20321e-08
ENSG00000123610.5	TNFAIP6	protein_coding	TNF alpha induced protein 6 [Source:HGNC Symbol;Acc:HGNC:11898]	61.8441	1.42878e-10	1.28773e-09
ENSG00000270390.1	SFXN4P1	processed_pseudogene	SFXN4 pseudogene 1 [Source:HGNC Symbol;Acc:HGNC:54574]	48.509	5.01659e-12	5.61862e-11
ENSG00000225286.1		processed_pseudogene	ribosomal protein S2 (RPS2) pseudogene	44.3186	5.33307e-05	0.00020005
ENSG00000118503.15	TNFAIP3	protein_coding	TNF alpha induced protein 3 [Source:HGNC Symbol;Acc:HGNC:11896]	42.1106	1.09856e-229	2.94557e-225
ENSG00000115009.13	CCL20	protein_coding	C-C motif chemokine ligand 20 [Source:HGNC Symbol;Acc:HGNC:10619]	36.3866	3.65242e-30	3.68166e-28
ENSG00000138670.17	RASGEF1B	protein_coding	RasGEF domain family member 1B [Source:HGNC Symbol;Acc:HGNC:24881]	33.5271	4.47354e-08	2.7442e-07
ENSG00000090104.12	RGS1	protein_coding	regulator of G protein signaling 1 [Source:HGNC Symbol;Acc:HGNC:9991]	33.3344	8.32993e-54	5.31787e-51
ENSG00000250033.5	SLC7A11-AS1	lncRNA	SLC7A11 antisense RNA 1 [Source:HGNC Symbol;Acc:HGNC:44064]	26.9165	4.65706e-50	2.54836e-47
ENSG00000224969.1		lncRNA	novel transcript	25.3582	0.00333586	0.00873823
ENSG00000269540.1		processed_pseudogene	novel zinc finger protein pseudogene	22.9483	0.000209198	0.000699929
ENSG00000163734.4	CXCL3	protein_coding	C-X-C motif chemokine ligand 3 [Source:HGNC Symbol;Acc:HGNC:4604]	22.5332	0.000285518	0.000932586
ENSG00000235763.1	SNRPGP5	processed_pseudogene	small nuclear ribonucleoprotein polypeptide G pseudogene 5 [Source:HGNC Symbol;Acc:HGNC:39324]	21.3171	0.00774096	0.0186084
ENSG00000173237.4	C11orf86	protein_coding	chromosome 11 open reading frame 86 [Source:HGNC Symbol;Acc:HGNC:34442]	19.9061	0.0027043	0.007238
ENSG00000168367.11	LINC00917	lncRNA	long intergenic non-protein coding RNA 917 [Source:HGNC Symbol;Acc:HGNC:48607]	19.5938	0.00286325	0.00762008
ENSG00000198576.4	ARC	protein_coding	activity regulated cytoskeleton associated protein [Source:HGNC Symbol;Acc:HGNC:648]	19.5793	0.0125021	0.028447
ENSG00000262400.1		processed_pseudogene	calcium activated nucleotidase 1 (CANT1) pseudogene	17.7143	0.0198196	0.0424528
ENSG00000081041.9	CXCL2	protein_coding	C-X-C motif chemokine ligand 2 [Source:HGNC Symbol;Acc:HGNC:4603]	16.6585	3.03803e-38	6.73212e-36
ENSG00000196664.5	TLR7	protein_coding	toll like receptor 7 [Source:HGNC Symbol;Acc:HGNC:15631]	16.6063	0.000355047	0.00113901
ENSG00000105246.6	EBI3	protein_coding	Epstein-Barr virus induced 3 [Source:HGNC Symbol;Acc:HGNC:3129]	16.0285	9.64362e-12	1.0397e-10
ENSG00000265237.1	MIR3142	miRNA	microRNA 3142 [Source:HGNC Symbol;Acc:HGNC:38297]	15.9908	0.00819402	0.0195642
ENSG00000260542.1		lncRNA	novel transcript	15.7088	0.000228928	0.000761002
ENSG00000196611.5	MMP1	protein_coding	matrix metallopeptidase 1 [Source:HGNC Symbol;Acc:HGNC:7155]	15.2705	2.19571e-18	6.16477e-17
ENSG00000106366.8				14.9061	4.75843e-55	3.22795e-52
ENSG00000253522.6	MIR3142HG	lncRNA	MIR3142 host gene [Source:HGNC Symbol;Acc:HGNC:51944]	14.775	8.10177e-83	2.17233e-79
ENSG00000285639.1		lncRNA	novel transcript	14.6324	1.48032e-64	1.52661e-61
ENSG00000105642.15	KCNN1	protein_coding	potassium calcium-activated channel subfamily N member 1 [Source:HGNC Symbol;Acc:HGNC:6290]	14.3504	0.00439821	0.011232
ENSG00000188000.5	OR7D2	protein_coding	olfactory receptor family 7 subfamily D member 2 [Source:HGNC Symbol;Acc:HGNC:8378]	14.0352	0.00458425	0.0116443
ENSG00000257346.1		lncRNA	novel transcript, antisense to DHH	13.6915	0.0171094	0.037326
ENSG00000072840.13	EVC	protein_coding	EvC ciliary complex subunit 1 [Source:HGNC Symbol;Acc:HGNC:3497]	13.6073	0.016818	0.0367875
ENSG00000184588.18	PDE4B	protein_coding	phosphodiesterase 4B [Source:HGNC Symbol;Acc:HGNC:8781]	13.4945	2.24675e-101	1.20484e-97
ENSG00000234112.2		processed_pseudogene	endometrial bleeding associated factor (left-right determination, factor A; transforming growth factor beta superfamily) (EBAF) pseudogene	13.3327	0.0171401	0.0373792
ENSG00000201364.1	RN7SKP37	misc_RNA	RN7SK pseudogene 37 [Source:HGNC Symbol;Acc:HGNC:45761]	13.3147	9.13673e-08	5.35599e-07
ENSG00000112096.18	SOD2	protein_coding	superoxide dismutase 2 [Source:HGNC Symbol;Acc:HGNC:11180]	13.2536	1.36074e-122	1.21618e-118
ENSG00000238987.1	RNU7-133P	snRNA	RNA, U7 small nuclear 133 pseudogene [Source:HGNC Symbol;Acc:HGNC:45667]	13.0874	1.79444e-05	7.34346e-05
ENSG00000255355.1		lncRNA	novel transcript	12.9973	0.00131203	0.00374887
ENSG00000117215.15	PLA2G2D	protein_coding	phospholipase A2 group IID [Source:HGNC Symbol;Acc:HGNC:9033]	12.9523	0.000354505	0.00113755
ENSG00000057657.17	PRDM1	protein_coding	PR/SET domain 1 [Source:HGNC Symbol;Acc:HGNC:9346]	12.6977	1.78822e-74	2.99672e-71
ENSG00000199156.1	MIR422A	miRNA	microRNA 422a [Source:HGNC Symbol;Acc:HGNC:31879]	10.6958	0.0170626	0.0372495
ENSG00000272293.1		lncRNA	novel transcript, antisense to FBXO25	10.6894	0.00339251	0.00886755
ENSG00000255521.2		lncRNA	novel transcript	10.2628	0.0166611	0.0364682
ENSG00000188042.8	ARL4C	protein_coding	ADP ribosylation factor like GTPase 4C [Source:HGNC Symbol;Acc:HGNC:698]	9.92193	2.80274e-24	1.62311e-22
ENSG00000144802.11	NFKBIZ	protein_coding	NFKB inhibitor zeta [Source:HGNC Symbol;Acc:HGNC:29805]	9.85283	1.73448e-79	4.22788e-76
ENSG00000253168.1		lncRNA	novel transcript	9.83715	0.0060459	0.0149024
ENSG00000099860.9	GADD45B	protein_coding	growth arrest and DNA damage inducible beta [Source:HGNC Symbol;Acc:HGNC:4096]	9.83619	3.659e-71	5.16361e-68
ENSG00000230631.1		lncRNA	novel transcript	9.82511	4.27796e-10	3.59915e-09
ENSG00000279161.1		TEC	TEC	9.81398	0.0225404	0.0475214
ENSG00000119508.18	NR4A3	protein_coding	nuclear receptor subfamily 4 group A member 3 [Source:HGNC Symbol;Acc:HGNC:7982]	9.72329	3.92126e-28	3.26524e-26
ENSG00000151012.13	SLC7A11	protein_coding	solute carrier family 7 member 11 [Source:HGNC Symbol;Acc:HGNC:11059]	9.56631	2.70329e-59	2.58869e-56
ENSG00000100906.10				9.4825	7.8079e-86	2.61692e-82
ENSG00000069399.15	BCL3	protein_coding	BCL3 transcription coactivator [Source:HGNC Symbol;Acc:HGNC:998]	9.47774	7.75995e-69	9.04642e-66
ENSG00000067082.15	KLF6	protein_coding	Kruppel like factor 6 [Source:HGNC Symbol;Acc:HGNC:2235]	9.4344	9.37429e-95	4.18921e-91
ENSG00000149289.11	ZC3H12C	protein_coding	zinc finger CCCH-type containing 12C [Source:HGNC Symbol;Acc:HGNC:29362]	9.20344	1.13201e-71	1.68626e-68
ENSG00000087085.15	ACHE	protein_coding	acetylcholinesterase (Cartwright blood group) [Source:HGNC Symbol;Acc:HGNC:108]	9.05411	0.00270176	0.00723337
ENSG00000275785.1		unprocessed_pseudogene	coiled-coil domain containing 11 (CCDC11)	9.00527	1.93631e-08	1.25528e-07
ENSG00000237499.7	WAKMAR2	lncRNA	wound and keratinocyte migration associated lncRNA 2 [Source:HGNC Symbol;Acc:HGNC:53754]	8.93978	1.83511e-30	1.91459e-28
ENSG00000023445.14				8.85819	1.15125e-24	7.09618e-23
ENSG00000140465.14	CYP1A1	protein_coding	cytochrome P450 family 1 subfamily A member 1 [Source:HGNC Symbol;Acc:HGNC:2595]	8.61317	3.4238e-36	6.24506e-34
ENSG00000179388.9	EGR3	protein_coding	early growth response 3 [Source:HGNC Symbol;Acc:HGNC:3240]	8.36209	2.22759e-06	1.05509e-05
ENSG00000251728.1		misc_RNA		8.17577	0.0126934	0.0288333
ENSG00000235304.2	LINC01281	lncRNA	long intergenic non-protein coding RNA 1281 [Source:HGNC Symbol;Acc:HGNC:50337]	7.93706	0.0189216	0.0407932
ENSG00000229727.7		lncRNA	novel transcript	7.92248	0.0131335	0.0297097
ENSG00000053747.16	LAMA3	protein_coding	laminin subunit alpha 3 [Source:HGNC Symbol;Acc:HGNC:6483]	7.89636	0.000865164	0.00257152
ENSG00000230171.1	RPL22P18	processed_pseudogene	ribosomal protein L22 pseudogene 18 [Source:HGNC Symbol;Acc:HGNC:36232]	7.73552	0.0016225	0.00454446
ENSG00000064787.13	BCAS1	protein_coding	breast carcinoma amplified sequence 1 [Source:HGNC Symbol;Acc:HGNC:974]	7.70031	0.000796955	0.00239024
ENSG00000229373.9	LINC00452	lncRNA	long intergenic non-protein coding RNA 452 [Source:HGNC Symbol;Acc:HGNC:42800]	7.53581	1.46793e-10	1.32168e-09
ENSG00000264354.1	MIR3134	miRNA	microRNA 3134 [Source:HGNC Symbol;Acc:HGNC:38254]	7.51491	2.43927e-13	3.35922e-12
ENSG00000090339.9	ICAM1	protein_coding	intercellular adhesion molecule 1 [Source:HGNC Symbol;Acc:HGNC:5344]	7.50989	9.16847e-70	1.17064e-66
ENSG00000156535.15	CD109	protein_coding	CD109 molecule [Source:HGNC Symbol;Acc:HGNC:21685]	7.43245	5.10838e-36	9.19268e-34
ENSG00000237330.3	RNF223	protein_coding	ring finger protein 223 [Source:HGNC Symbol;Acc:HGNC:40020]	7.40006	0.000331889	0.00107113
ENSG00000126353.3	CCR7	protein_coding	C-C motif chemokine receptor 7 [Source:HGNC Symbol;Acc:HGNC:1608]	7.3774	0.0128376	0.0291116
ENSG00000228804.5		lncRNA	novel transcript, antisense to RTP2 and BCL6	7.32644	0.00403102	0.0103687
ENSG00000284095.1		TEC	TEC	7.26505	0.017353	0.0377821
ENSG00000273443.1		lncRNA	novel transcript	7.24941	6.08022e-08	3.65782e-07
ENSG00000286281.1		lncRNA	novel transcript	7.16326	1.03956e-36	1.99098e-34
ENSG00000271755.1		lncRNA	novel transcript	7.12845	3.89523e-06	1.78108e-05
ENSG00000232618.2		lncRNA	novel transcript	7.12657	7.19885e-10	5.86695e-09
ENSG00000286533.1		lncRNA	novel transcript	7.12285	5.76929e-06	2.57348e-05
ENSG00000278195.2	SSTR3	protein_coding	somatostatin receptor 3 [Source:HGNC Symbol;Acc:HGNC:11332]	7.1161	5.84446e-05	0.000217559
ENSG00000222445.1	RN7SKP56	misc_RNA	RN7SK pseudogene 56 [Source:HGNC Symbol;Acc:HGNC:45780]	7.1084	0.00548745	0.0136641
ENSG00000259438.1	MAPK6-DT	lncRNA	MAPK6 divergent transcript [Source:HGNC Symbol;Acc:HGNC:53900]	7.01567	0.00750601	0.0181021
ENSG00000226673.2	LINC01108	lncRNA	long intergenic non-protein coding RNA 1108 [Source:HGNC Symbol;Acc:HGNC:49234]	6.97646	2.26933e-27	1.79492e-25
ENSG00000196329.11	GIMAP5	protein_coding	GTPase, IMAP family member 5 [Source:HGNC Symbol;Acc:HGNC:18005]	6.83217	6.66839e-22	2.82018e-20
ENSG00000237365.1		lncRNA	novel transcript, antisense to CAMTA1	6.71648	0.0192677	0.0414294
ENSG00000275552.1		lncRNA	novel transcript, antisense ABHD4	6.67283	0.000523791	0.00162739
ENSG00000181045.15	SLC26A11	protein_coding	solute carrier family 26 member 11 [Source:HGNC Symbol;Acc:HGNC:14471]	6.65638	1.35764e-14	2.27231e-13
ENSG00000159388.6	BTG2	protein_coding	BTG anti-proliferation factor 2 [Source:HGNC Symbol;Acc:HGNC:1131]	6.64502	9.17779e-38	1.96867e-35
ENSG00000185022.12	MAFF	protein_coding	MAF bZIP transcription factor F [Source:HGNC Symbol;Acc:HGNC:6780]	6.63004	1.24239e-43	4.2708e-41
ENSG00000168405.17	CMAHP	transcribed_unitary_pseudogene	cytidine monophospho-N-acetylneuraminic acid hydroxylase, pseudogene [Source:HGNC Symbol;Acc:HGNC:2098]	6.62452	5.37899e-36	9.55145e-34
ENSG00000253215.1		lncRNA	novel transcript	6.49485	0.0031536	0.00831276
ENSG00000134070.5	IRAK2	protein_coding	interleukin 1 receptor associated kinase 2 [Source:HGNC Symbol;Acc:HGNC:6113]	6.46035	2.9311e-66	3.27465e-63
ENSG00000286282.1		lncRNA	novel transcript, antisense to NOV	6.34484	0.000431628	0.00136076
ENSG00000285684.1		lncRNA	novel transcript	6.30096	0.00788122	0.0189049
ENSG00000163659.13	TIPARP	protein_coding	TCDD inducible poly(ADP-ribose) polymerase [Source:HGNC Symbol;Acc:HGNC:23696]	6.26499	7.62287e-48	3.64986e-45
ENSG00000103241.7	FOXF1	protein_coding	forkhead box F1 [Source:HGNC Symbol;Acc:HGNC:3809]	6.19665	3.95307e-49	2.07831e-46
ENSG00000128342.5	LIF	protein_coding	LIF interleukin 6 family cytokine [Source:HGNC Symbol;Acc:HGNC:6596]	6.10944	1.01172e-07	5.88317e-07
ENSG00000166743.9	ACSM1	protein_coding	acyl-CoA synthetase medium chain family member 1 [Source:HGNC Symbol;Acc:HGNC:18049]	6.10877	0.000137921	0.000477479
ENSG00000237862.2		lncRNA	novel transcript	6.07718	0.00238475	0.0064549
ENSG00000217801.10		transcribed_unprocessed_pseudogene	protein tyrosine phosphatase family pseudogene	6.06489	6.24882e-19	1.8847e-17
ENSG00000115919.15	KYNU	protein_coding	kynureninase [Source:HGNC Symbol;Acc:HGNC:6469]	6.05654	3.28875e-38	7.22797e-36
ENSG00000171860.5	C3AR1	protein_coding	complement C3a receptor 1 [Source:HGNC Symbol;Acc:HGNC:1319]	6.05184	1.17331e-34	1.80804e-32
ENSG00000236398.2	TAS2R39	protein_coding	taste 2 receptor member 39 [Source:HGNC Symbol;Acc:HGNC:18886]	6.04675	3.63283e-08	2.26844e-07
ENSG00000272028.1	RNU6-87P	snRNA	RNA, U6 small nuclear 87, pseudogene [Source:HGNC Symbol;Acc:HGNC:47050]	5.9915	0.00319201	0.00840164
ENSG00000206926.1	RNU6-1024P	snRNA	RNA, U6 small nuclear 1024, pseudogene [Source:HGNC Symbol;Acc:HGNC:47987]	5.98598	0.00146549	0.00414583
ENSG00000146592.17	CREB5	protein_coding	cAMP responsive element binding protein 5 [Source:HGNC Symbol;Acc:HGNC:16844]	5.98227	6.58377e-22	2.78879e-20
ENSG00000143889.16	HNRNPLL	protein_coding	heterogeneous nuclear ribonucleoprotein L like [Source:HGNC Symbol;Acc:HGNC:25127]	5.95182	0.0113582	0.0261368
ENSG00000150347.16	ARID5B	protein_coding	AT-rich interaction domain 5B [Source:HGNC Symbol;Acc:HGNC:17362]	5.88014	9.39084e-26	6.39078e-24
ENSG00000087074.8	PPP1R15A	protein_coding	protein phosphatase 1 regulatory subunit 15A [Source:HGNC Symbol;Acc:HGNC:14375]	5.80968	3.44797e-48	1.68092e-45
ENSG00000259354.5		lncRNA	novel transcript, antisense to SLC30A4	5.77289	0.0016739	0.0046767
ENSG00000286116.1		lncRNA	FAS antisense RNA 1	5.76929	8.16379e-15	1.4168e-13
ENSG00000207199.1		snoRNA		5.71709	0.00383853	0.00991832
ENSG00000113916.18	BCL6	protein_coding	BCL6 transcription repressor [Source:HGNC Symbol;Acc:HGNC:1001]	5.60594	8.20901e-46	3.49378e-43
ENSG00000262979.1		lncRNA	novel transcript	5.58914	0.00860971	0.0204487
ENSG00000110848.8	CD69	protein_coding	CD69 molecule [Source:HGNC Symbol;Acc:HGNC:1694]	5.53695	5.19475e-51	2.96355e-48
ENSG00000253208.1		processed_pseudogene	proteasome (prosome, macropain) activator subunit 2 (PA28 beta) (PSME2) pseudogene	5.53297	0.00572352	0.0141913
ENSG00000252759.1		misc_RNA		5.49276	0.000450219	0.00141421
ENSG00000119138.4	KLF9	protein_coding	Kruppel like factor 9 [Source:HGNC Symbol;Acc:HGNC:1123]	5.47706	1.23985e-36	2.35774e-34
ENSG00000250726.1		processed_pseudogene	low density lipoprotein receptor-related protein 8, apolipoprotein e receptor (LRP8) pseudogene	5.42104	0.000402431	0.00127652
ENSG00000135077.9	HAVCR2	protein_coding	hepatitis A virus cellular receptor 2 [Source:HGNC Symbol;Acc:HGNC:18437]	5.39677	4.09036e-09	2.9231e-08
ENSG00000118322.14	ATP10B	protein_coding	ATPase phospholipid transporting 10B (putative) [Source:HGNC Symbol;Acc:HGNC:13543]	5.32369	4.97579e-08	3.02736e-07
ENSG00000100100.13	PIK3IP1	protein_coding	phosphoinositide-3-kinase interacting protein 1 [Source:HGNC Symbol;Acc:HGNC:24942]	5.24289	3.40533e-37	6.81397e-35
ENSG00000056558.11	TRAF1	protein_coding	TNF receptor associated factor 1 [Source:HGNC Symbol;Acc:HGNC:12031]	5.23285	4.87141e-29	4.41274e-27
ENSG00000110436.13	SLC1A2	protein_coding	solute carrier family 1 member 2 [Source:HGNC Symbol;Acc:HGNC:10940]	5.2078	0.00351574	0.00915752
ENSG00000153060.8	TEKT5	protein_coding	tektin 5 [Source:HGNC Symbol;Acc:HGNC:26554]	5.16926	0.0151318	0.0335119
ENSG00000005381.8	MPO	protein_coding	myeloperoxidase [Source:HGNC Symbol;Acc:HGNC:7218]	5.15435	6.58501e-05	0.0002429
ENSG00000113369.9	ARRDC3	protein_coding	arrestin domain containing 3 [Source:HGNC Symbol;Acc:HGNC:29263]	5.11846	1.70946e-18	4.86579e-17
ENSG00000171522.6	PTGER4	protein_coding	prostaglandin E receptor 4 [Source:HGNC Symbol;Acc:HGNC:9596]	5.09759	1.74151e-43	5.8369e-41
ENSG00000135245.10	HILPDA	protein_coding	hypoxia inducible lipid droplet associated [Source:HGNC Symbol;Acc:HGNC:28859]	5.03294	1.96704e-43	6.43198e-41
ENSG00000270296.1	STX8P1	processed_pseudogene	syntaxin 8 pseudogene 1 [Source:HGNC Symbol;Acc:HGNC:49855]	5.02258	8.10113e-12	8.83709e-11
ENSG00000229502.5		lncRNA	novel transcript	5.00398	1.96797e-05	8.00714e-05
ENSG00000154451.14	GBP5	protein_coding	guanylate binding protein 5 [Source:HGNC Symbol;Acc:HGNC:19895]	4.99535	2.92608e-23	1.50589e-21
ENSG00000162772.17	ATF3	protein_coding	activating transcription factor 3 [Source:HGNC Symbol;Acc:HGNC:785]	4.92474	1.29657e-15	2.50468e-14
ENSG00000287550.1		lncRNA	novel transcript	4.89864	1.97134e-05	8.01724e-05
ENSG00000274580.4	FCAR	protein_coding	Fc fragment of IgA receptor [Source:HGNC Symbol;Acc:HGNC:3608]	4.88452	3.36554e-28	2.82885e-26
ENSG00000122861.16	PLAU	protein_coding	plasminogen activator, urokinase [Source:HGNC Symbol;Acc:HGNC:9052]	4.88168	1.9461e-57	1.68325e-54
ENSG00000258583.7	LINC01500	lncRNA	long intergenic non-protein coding RNA 1500 [Source:HGNC Symbol;Acc:HGNC:51166]	4.78809	0.0002933	0.000955442
ENSG00000199697.1	RNU6-446P	snRNA	RNA, U6 small nuclear 446, pseudogene [Source:HGNC Symbol;Acc:HGNC:47409]	4.77801	0.0210782	0.0448368
ENSG00000239921.5				4.77073	0.000285698	0.00093306
ENSG00000101203.16	COL20A1	protein_coding	collagen type XX alpha 1 chain [Source:HGNC Symbol;Acc:HGNC:14670]	4.74869	0.0217497	0.0461009
ENSG00000066294.14				4.72188	3.47991e-20	1.2181e-18
ENSG00000238311.1	SNORD13E	snoRNA	small nucleolar RNA, C/D box 13E [Source:HGNC Symbol;Acc:HGNC:52254]	4.71354	1.92149e-08	1.24627e-07
ENSG00000287766.1		lncRNA	novel transcript	4.70858	5.71025e-05	0.000212977
ENSG00000259712.1		lncRNA	novel transcript, antisense to MAPK6	4.70365	5.91759e-23	2.92746e-21
ENSG00000148926.10	ADM	protein_coding	adrenomedullin [Source:HGNC Symbol;Acc:HGNC:259]	4.65944	3.11027e-18	8.48379e-17
ENSG00000137801.11	THBS1	protein_coding	thrombospondin 1 [Source:HGNC Symbol;Acc:HGNC:11785]	4.65533	2.7237e-17	6.6151e-16
ENSG00000157227.13	MMP14	protein_coding	matrix metallopeptidase 14 [Source:HGNC Symbol;Acc:HGNC:7160]	4.56986	3.89421e-09	2.78813e-08
ENSG00000136603.14	SKIL	protein_coding	SKI like proto-oncogene [Source:HGNC Symbol;Acc:HGNC:10897]	4.55803	2.83722e-33	3.80372e-31
ENSG00000279765.3		protein_coding	novel protein	4.5501	4.2565e-40	1.0974e-37
ENSG00000258302.2		lncRNA	novel transcript, antisense to ATP2B1	4.5419	5.85517e-15	1.03354e-13
ENSG00000254693.1		lncRNA	novel transcript	4.50414	0.00169499	0.00472974
ENSG00000143507.18	DUSP10	protein_coding	dual specificity phosphatase 10 [Source:HGNC Symbol;Acc:HGNC:3065]	4.47357	1.28252e-23	6.85024e-22
ENSG00000143375.15	CGN	protein_coding	cingulin [Source:HGNC Symbol;Acc:HGNC:17429]	4.45217	2.29897e-14	3.70669e-13
ENSG00000169814.14				4.43256	4.28995e-38	9.35175e-36
ENSG00000233451.1		lncRNA	novel transcript, sense overlapping SPAG6	4.42897	0.00940562	0.0221233
ENSG00000105327.17				4.38979	2.26934e-27	1.79492e-25
ENSG00000241064.3	RN7SL110P	misc_RNA	RNA, 7SL, cytoplasmic 110, pseudogene [Source:HGNC Symbol;Acc:HGNC:46126]	4.38182	7.14335e-05	0.000261445
ENSG00000242970.2		processed_pseudogene	ribosomal protein S26 (RPS26) pseudogene	4.37333	6.05347e-07	3.15168e-06
ENSG00000196668.4	LINC00173	lncRNA	long intergenic non-protein coding RNA 173 [Source:HGNC Symbol;Acc:HGNC:33791]	4.37225	1.08172e-05	4.60382e-05
ENSG00000112149.10	CD83	protein_coding	CD83 molecule [Source:HGNC Symbol;Acc:HGNC:1703]	4.35783	1.94313e-43	6.43198e-41
ENSG00000220563.1	PKMP3	transcribed_processed_pseudogene	pyruvate kinase M1/2 pseudogene 3 [Source:HGNC Symbol;Acc:HGNC:44245]	4.35398	0.0115035	0.0264304
ENSG00000204128.6	C2orf72	protein_coding	chromosome 2 open reading frame 72 [Source:HGNC Symbol;Acc:HGNC:27418]	4.32609	1.72816e-12	2.09956e-11
ENSG00000159763.4	PIP	protein_coding	prolactin induced protein [Source:HGNC Symbol;Acc:HGNC:8993]	4.30261	0.000155614	0.000533156
ENSG00000250751.1		lncRNA	novel transcript	4.2984	0.0147322	0.0327731
ENSG00000260661.1		lncRNA	novel transcript, antisense to SLCO3A1	4.29539	1.44548e-10	1.30234e-09
ENSG00000099282.10	TSPAN15	protein_coding	tetraspanin 15 [Source:HGNC Symbol;Acc:HGNC:23298]	4.29272	0.0102526	0.0238984
ENSG00000135604.10	STX11	protein_coding	syntaxin 11 [Source:HGNC Symbol;Acc:HGNC:11429]	4.29082	2.6481e-25	1.73603e-23
ENSG00000175746.6	C15orf54	lncRNA	chromosome 15 putative open reading frame 54 [Source:HGNC Symbol;Acc:HGNC:33797]	4.28261	0.00986084	0.0230835
ENSG00000100439.10	ABHD4	protein_coding	abhydrolase domain containing 4 [Source:HGNC Symbol;Acc:HGNC:20154]	4.26839	1.6813e-23	8.89164e-22
ENSG00000229512.1		lncRNA	novel transcript	4.2639	1.0658e-18	3.10961e-17
ENSG00000237851.1		lncRNA	novel transcript	4.25894	0.000947161	0.00279171
ENSG00000288077.1		lncRNA	novel transcript, antisense to COLQ	4.25785	8.97285e-14	1.32775e-12
ENSG00000233067.3				4.2473	0.0193287	0.0415372
ENSG00000146278.11	PNRC1	protein_coding	proline rich nuclear receptor coactivator 1 [Source:HGNC Symbol;Acc:HGNC:17278]	4.22879	3.48369e-36	6.31136e-34
ENSG00000287245.1		lncRNA	novel transcript, antisense to RDX	4.22154	0.00882886	0.0209075
ENSG00000160013.9	PTGIR	protein_coding	prostaglandin I2 receptor [Source:HGNC Symbol;Acc:HGNC:9602]	4.20788	1.86025e-05	7.59885e-05
ENSG00000222047.8	C10orf55	protein_coding	chromosome 10 open reading frame 55 (putative) [Source:HGNC Symbol;Acc:HGNC:31008]	4.20739	0.000270743	0.000887026
ENSG00000273654.1		transcribed_processed_pseudogene	citrate synthase (CS) pseudogene	4.19899	1.26239e-12	1.55697e-11
ENSG00000227663.1	RPL7P2	processed_pseudogene	ribosomal protein L7 pseudogene 2 [Source:HGNC Symbol;Acc:HGNC:16336]	4.19737	8.28431e-06	3.60304e-05
ENSG00000265399.1		lncRNA	novel transcript, antisense to MYOM1	4.19562	0.014257	0.0318428
ENSG00000139890.10	REM2	protein_coding	RRAD and GEM like GTPase 2 [Source:HGNC Symbol;Acc:HGNC:20248]	4.17863	0.00114331	0.00331142
ENSG00000255398.3	HCAR3	protein_coding	hydroxycarboxylic acid receptor 3 [Source:HGNC Symbol;Acc:HGNC:16824]	4.15645	0.013263	0.0299597
ENSG00000279865.1		TEC	TEC	4.15416	0.0102353	0.0238602
ENSG00000166046.11	TCP11L2	protein_coding	t-complex 11 like 2 [Source:HGNC Symbol;Acc:HGNC:28627]	4.14328	7.14684e-16	1.42474e-14
ENSG00000240694.9	PNMA2	protein_coding	PNMA family member 2 [Source:HGNC Symbol;Acc:HGNC:9159]	4.10613	4.10833e-09	2.93438e-08
ENSG00000252892.1	RNU6-548P	snRNA	RNA, U6 small nuclear 548, pseudogene [Source:HGNC Symbol;Acc:HGNC:47511]	4.10001	2.79225e-09	2.04559e-08
ENSG00000266708.1		lncRNA	novel transcript, antisense to RAB12	4.07443	6.06011e-06	2.6938e-05
ENSG00000260135.7	MMP2-AS1	lncRNA	MMP2 antisense RNA 1 [Source:HGNC Symbol;Acc:HGNC:53142]	4.0448	7.54549e-06	3.30152e-05
ENSG00000286248.1		lncRNA	novel transcript, antisense to P2RX7	4.02535	0.0010981	0.00319412
ENSG00000006459.11	KDM7A	protein_coding	lysine demethylase 7A [Source:HGNC Symbol;Acc:HGNC:22224]	4.02253	4.10635e-34	6.04964e-32
ENSG00000026103.22	FAS	protein_coding	Fas cell surface death receptor [Source:HGNC Symbol;Acc:HGNC:11920]	4.01947	3.5803e-26	2.53294e-24
ENSG00000136960.12	ENPP2	protein_coding	ectonucleotide pyrophosphatase/phosphodiesterase 2 [Source:HGNC Symbol;Acc:HGNC:3357]	4.01301	0.0078674	0.0188734
ENSG00000270640.1		lncRNA	novel transcript, sense intronic to FOSL2	3.97519	0.00269779	0.00722348
ENSG00000139549.4	DHH	protein_coding	desert hedgehog signaling molecule [Source:HGNC Symbol;Acc:HGNC:2865]	3.9646	0.00443013	0.0112989
ENSG00000259345.7		lncRNA	novel transcript	3.95102	0.00150264	0.00423929
ENSG00000099985.4	OSM	protein_coding	oncostatin M [Source:HGNC Symbol;Acc:HGNC:8506]	3.94407	2.11639e-07	1.17342e-06
ENSG00000128016.7	ZFP36	protein_coding	ZFP36 ring finger protein [Source:HGNC Symbol;Acc:HGNC:12862]	3.93129	2.00558e-25	1.32452e-23
ENSG00000255092.1		lncRNA	novel transcript	3.92988	1.10305e-08	7.40699e-08
ENSG00000140379.8	BCL2A1	protein_coding	BCL2 related protein A1 [Source:HGNC Symbol;Acc:HGNC:991]	3.92083	2.35403e-26	1.69674e-24
ENSG00000249816.7	LINC00964	lncRNA	long intergenic non-protein coding RNA 964 [Source:HGNC Symbol;Acc:HGNC:27226]	3.91175	0.00872293	0.0206779
ENSG00000104856.14	RELB	protein_coding	RELB proto-oncogene, NF-kB subunit [Source:HGNC Symbol;Acc:HGNC:9956]	3.90397	2.07164e-39	5.04972e-37
ENSG00000163874.11	ZC3H12A	protein_coding	zinc finger CCCH-type containing 12A [Source:HGNC Symbol;Acc:HGNC:26259]	3.90137	5.8551e-40	1.49517e-37
ENSG00000158874.11	APOA2	protein_coding	apolipoprotein A2 [Source:HGNC Symbol;Acc:HGNC:601]	3.90019	0.00224792	0.00612161
ENSG00000119139.20	TJP2	protein_coding	tight junction protein 2 [Source:HGNC Symbol;Acc:HGNC:11828]	3.88988	4.89954e-29	4.42328e-27
ENSG00000168209.5	DDIT4	protein_coding	DNA damage inducible transcript 4 [Source:HGNC Symbol;Acc:HGNC:24944]	3.88248	5.16003e-35	8.23548e-33
ENSG00000124224.17	PPP4R1L	transcribed_unprocessed_pseudogene	protein phosphatase 4 regulatory subunit 1 like (pseudogene) [Source:HGNC Symbol;Acc:HGNC:15755]	3.87169	9.92819e-23	4.80513e-21
ENSG00000271614.1	ATP2B1-AS1	lncRNA	ATP2B1 antisense RNA 1 [Source:HGNC Symbol;Acc:HGNC:27883]	3.87146	1.72042e-08	1.12402e-07
ENSG00000137270.11	GCM1	protein_coding	glial cells missing transcription factor 1 [Source:HGNC Symbol;Acc:HGNC:4197]	3.83124	9.55171e-05	0.000340708
ENSG00000255443.1	CD44-AS1	lncRNA	CD44 antisense RNA 1 [Source:HGNC Symbol;Acc:HGNC:40133]	3.78813	1.30365e-08	8.66721e-08
ENSG00000218565.2		processed_pseudogene	DnaJ (Hsp40) homolog, subfamily C, member 7 (DNAJC7) pseudogene	3.7847	3.86788e-07	2.06798e-06
ENSG00000114796.16	KLHL24	protein_coding	kelch like family member 24 [Source:HGNC Symbol;Acc:HGNC:25947]	3.77524	1.89644e-30	1.96329e-28
ENSG00000173212.4	MAB21L3	protein_coding	mab-21 like 3 [Source:HGNC Symbol;Acc:HGNC:26787]	3.75489	2.9632e-08	1.87431e-07
ENSG00000129422.14	MTUS1	protein_coding	microtubule associated scaffold protein 1 [Source:HGNC Symbol;Acc:HGNC:29789]	3.74716	4.76376e-13	6.29836e-12
ENSG00000279254.1		TEC	TEC	3.72198	0.00021278	0.000711024
ENSG00000247982.6	LINC00926	lncRNA	long intergenic non-protein coding RNA 926 [Source:HGNC Symbol;Acc:HGNC:27514]	3.71395	6.05363e-46	2.618e-43
ENSG00000105290.12				3.70577	3.49246e-09	2.51527e-08
ENSG00000274215.1		lncRNA	novel transcript	3.69121	0.000376556	0.00120198
ENSG00000095951.17	HIVEP1	protein_coding	HIVEP zinc finger 1 [Source:HGNC Symbol;Acc:HGNC:4920]	3.6717	5.19183e-34	7.48433e-32
ENSG00000077150.20	NFKB2	protein_coding	nuclear factor kappa B subunit 2 [Source:HGNC Symbol;Acc:HGNC:7795]	3.65675	1.24208e-47	5.84279e-45
ENSG00000188263.10	IL17REL	protein_coding	interleukin 17 receptor E like [Source:HGNC Symbol;Acc:HGNC:33808]	3.65545	0.00292688	0.00777629
ENSG00000184384.14	MAML2	protein_coding	mastermind like transcriptional coactivator 2 [Source:HGNC Symbol;Acc:HGNC:16259]	3.65016	1.40028e-17	3.54204e-16
ENSG00000139899.11	CBLN3	protein_coding	cerebellin 3 precursor [Source:HGNC Symbol;Acc:HGNC:20146]	3.63685	0.00127053	0.00363989
ENSG00000261829.1		lncRNA	novel transcript	3.62929	0.0236336	0.049445
ENSG00000261026.1		lncRNA	novel transcript, overlapping to EGR3	3.61288	0.00623781	0.0153247
ENSG00000214787.10	MS4A4E	protein_coding	membrane spanning 4-domains A4E [Source:HGNC Symbol;Acc:HGNC:14284]	3.59452	0.0201792	0.0431333
ENSG00000235027.1		lncRNA	novel transcript	3.58517	1.5284e-22	7.21498e-21
ENSG00000164463.12	CREBRF	protein_coding	CREB3 regulatory factor [Source:HGNC Symbol;Acc:HGNC:24050]	3.58317	8.10825e-26	5.54608e-24
ENSG00000138764.15	CCNG2	protein_coding	cyclin G2 [Source:HGNC Symbol;Acc:HGNC:1593]	3.56591	2.09236e-18	5.89312e-17
ENSG00000232133.1	IMPDH1P10	processed_pseudogene	inosine monophosphate dehydrogenase 1 pseudogene 10 [Source:HGNC Symbol;Acc:HGNC:33965]	3.54257	0.000794676	0.00238421
ENSG00000274213.1		lncRNA	novel transcript	3.52346	0.000669148	0.00203607
ENSG00000158486.13	DNAH3	protein_coding	dynein axonemal heavy chain 3 [Source:HGNC Symbol;Acc:HGNC:2949]	3.51745	0.000924334	0.00272983
ENSG00000283646.2	LINC02009	lncRNA	long intergenic non-protein coding RNA 2009 [Source:HGNC Symbol;Acc:HGNC:52845]	3.50985	0.0189103	0.0407736
ENSG00000179630.11	LACC1	protein_coding	laccase domain containing 1 [Source:HGNC Symbol;Acc:HGNC:26789]	3.48479	7.58877e-17	1.72147e-15
ENSG00000237232.8	ZNF295-AS1	lncRNA	ZNF295 antisense RNA 1 [Source:HGNC Symbol;Acc:HGNC:23130]	3.47049	6.0217e-05	0.000223474
ENSG00000099992.15				3.46624	3.33338e-15	6.05952e-14
ENSG00000130396.20	AFDN	protein_coding	afadin, adherens junction formation factor [Source:HGNC Symbol;Acc:HGNC:7137]	3.4633	2.24614e-21	9.00235e-20
ENSG00000229331.1	GK-IT1	lncRNA	GK intronic transcript 1 [Source:HGNC Symbol;Acc:HGNC:41339]	3.45211	0.00871195	0.0206574
ENSG00000139112.11	GABARAPL1	protein_coding	GABA type A receptor associated protein like 1 [Source:HGNC Symbol;Acc:HGNC:4068]	3.4457	7.52023e-07	3.85914e-06
ENSG00000234540.1		lncRNA	novel transcript	3.44276	0.0133855	0.0301957
ENSG00000231310.3	TBL1XR1-AS1	lncRNA	TBL1XR1 antisense RNA 1 [Source:HGNC Symbol;Acc:HGNC:41243]	3.44183	5.37743e-08	3.25474e-07
ENSG00000134107.5	BHLHE40	protein_coding	basic helix-loop-helix family member e40 [Source:HGNC Symbol;Acc:HGNC:1046]	3.42739	1.00275e-36	1.9343e-34
ENSG00000231834.10	HLA-A	protein_coding	major histocompatibility complex, class I, A [Source:HGNC Symbol;Acc:HGNC:4931]	3.42023	0.000534451	0.00165725
ENSG00000177606.7	JUN	protein_coding	Jun proto-oncogene, AP-1 transcription factor subunit [Source:HGNC Symbol;Acc:HGNC:6204]	3.4172	2.24453e-23	1.17544e-21
ENSG00000153093.18	ACOXL	protein_coding	acyl-CoA oxidase like [Source:HGNC Symbol;Acc:HGNC:25621]	3.41481	0.0228786	0.048151
ENSG00000089041.17	P2RX7	protein_coding	purinergic receptor P2X 7 [Source:HGNC Symbol;Acc:HGNC:8537]	3.40359	3.12024e-27	2.42646e-25
ENSG00000162645.13	GBP2	protein_coding	guanylate binding protein 2 [Source:HGNC Symbol;Acc:HGNC:4183]	3.39923	2.47799e-11	2.50537e-10
ENSG00000260910.1	LINC00565	lncRNA	long intergenic non-protein coding RNA 565 [Source:HGNC Symbol;Acc:HGNC:43709]	3.38813	3.37347e-11	3.34267e-10
ENSG00000255968.1		lncRNA	novel transcript to ITPR2	3.38734	0.00237553	0.00643189
ENSG00000255369.1		processed_pseudogene	SRY (sex determining region Y)-box 15 (SOX15) pseudogene	3.36783	0.000898291	0.00265878
ENSG00000131471.7	AOC3	protein_coding	amine oxidase copper containing 3 [Source:HGNC Symbol;Acc:HGNC:550]	3.34499	5.65449e-05	0.000211044
ENSG00000231794.5		lncRNA	novel transcript, antisense to WDR91	3.34159	2.20857e-07	1.22251e-06
ENSG00000286219.1	NOTCH2NLC	protein_coding	notch 2 N-terminal like C [Source:HGNC Symbol;Acc:HGNC:53924]	3.32339	1.43747e-17	3.63268e-16
ENSG00000231249.1	ITPR1-DT	lncRNA	ITPR1 divergent transcript [Source:HGNC Symbol;Acc:HGNC:44470]	3.32027	0.00236082	0.00639725
ENSG00000104760.17	FGL1	protein_coding	fibrinogen like 1 [Source:HGNC Symbol;Acc:HGNC:3695]	3.31258	0.00160701	0.00450672
ENSG00000070159.14	PTPN3	protein_coding	protein tyrosine phosphatase non-receptor type 3 [Source:HGNC Symbol;Acc:HGNC:9655]	3.31149	1.7055e-05	7.00622e-05
ENSG00000230623.6		lncRNA	novel transcript, antisense to ZNF281	3.31045	0.00985595	0.0230741
ENSG00000203721.7	LINC00862	lncRNA	long intergenic non-protein coding RNA 862 [Source:HGNC Symbol;Acc:HGNC:21901]	3.309	4.19677e-09	2.99276e-08
ENSG00000262999.1		lncRNA	novel transcript, antisense to a novel protein gene	3.29366	0.016652	0.0364542
ENSG00000104081.14	BMF	protein_coding	Bcl2 modifying factor [Source:HGNC Symbol;Acc:HGNC:24132]	3.28802	3.20629e-22	1.44246e-20
ENSG00000115267.8	IFIH1	protein_coding	interferon induced with helicase C domain 1 [Source:HGNC Symbol;Acc:HGNC:18873]	3.24084	3.15107e-24	1.80148e-22
ENSG00000287167.1		lncRNA	novel transcript, antisense to RAD51B	3.23833	0.0166266	0.0364015
ENSG00000188822.8	CNR2	protein_coding	cannabinoid receptor 2 [Source:HGNC Symbol;Acc:HGNC:2160]	3.23094	1.48002e-14	2.4572e-13
ENSG00000125347.14	IRF1	protein_coding	interferon regulatory factor 1 [Source:HGNC Symbol;Acc:HGNC:6116]	3.21783	1.61454e-22	7.59487e-21
ENSG00000107968.10	MAP3K8	protein_coding	mitogen-activated protein kinase kinase kinase 8 [Source:HGNC Symbol;Acc:HGNC:6860]	3.21756	3.12915e-22	1.41249e-20
ENSG00000218672.1		lncRNA	novel transcript	3.21244	0.000251963	0.000829655
ENSG00000252096.1		snoRNA		3.19977	0.00190052	0.00524861
ENSG00000101665.9	SMAD7	protein_coding	SMAD family member 7 [Source:HGNC Symbol;Acc:HGNC:6773]	3.19935	4.56129e-22	1.99514e-20
ENSG00000274565.1		lncRNA	novel transcript	3.19863	5.19077e-06	2.32938e-05
ENSG00000104951.16	IL4I1	protein_coding	interleukin 4 induced 1 [Source:HGNC Symbol;Acc:HGNC:19094]	3.19277	4.48312e-13	5.94784e-12
ENSG00000228599.1	RPL7P52	processed_pseudogene	ribosomal protein L7 pseudogene 52 [Source:HGNC Symbol;Acc:HGNC:35676]	3.18645	2.83661e-05	0.000111669
ENSG00000249870.1		lncRNA	novel transcript	3.17719	4.81042e-05	0.000181972
ENSG00000275227.1		misc_RNA		3.16004	1.46864e-06	7.15063e-06
ENSG00000168421.13	RHOH	protein_coding	ras homolog family member H [Source:HGNC Symbol;Acc:HGNC:686]	3.14995	2.64535e-14	4.23208e-13
ENSG00000252904.1		snoRNA		3.1422	0.000996417	0.0029234
ENSG00000171621.14	SPSB1	protein_coding	splA/ryanodine receptor domain and SOCS box containing 1 [Source:HGNC Symbol;Acc:HGNC:30628]	3.12627	1.22015e-13	1.77418e-12
ENSG00000287581.1		lncRNA	novel transcript, antisense to TRIO	3.12436	1.5491e-05	6.42377e-05
ENSG00000163947.11	ARHGEF3	protein_coding	Rho guanine nucleotide exchange factor 3 [Source:HGNC Symbol;Acc:HGNC:683]	3.1049	2.2747e-12	2.71435e-11
ENSG00000206560.11	ANKRD28	protein_coding	ankyrin repeat domain 28 [Source:HGNC Symbol;Acc:HGNC:29024]	3.07866	2.58608e-28	2.19432e-26
ENSG00000079459.13	FDFT1	protein_coding	farnesyl-diphosphate farnesyltransferase 1 [Source:HGNC Symbol;Acc:HGNC:3629]	3.05578	0.000215687	0.000719843
ENSG00000115648.14	MLPH	protein_coding	melanophilin [Source:HGNC Symbol;Acc:HGNC:29643]	3.04984	0.000877406	0.002603
ENSG00000095370.20	SH2D3C	protein_coding	SH2 domain containing 3C [Source:HGNC Symbol;Acc:HGNC:16884]	3.0247	3.88117e-09	2.77954e-08
ENSG00000277494.2	GPIHBP1	protein_coding	glycosylphosphatidylinositol anchored high density lipoprotein binding protein 1 [Source:HGNC Symbol;Acc:HGNC:24945]	3.01841	0.000403983	0.00128083
ENSG00000132530.17	XAF1	protein_coding	XIAP associated factor 1 [Source:HGNC Symbol;Acc:HGNC:30932]	3.00774	1.5339e-07	8.69706e-07
ENSG00000198723.11	TEX45	protein_coding	testis expressed 45 [Source:HGNC Symbol;Acc:HGNC:24745]	2.99989	0.00218488	0.00596813
ENSG00000279721.1		TEC	TEC	2.9815	0.00872648	0.0206827
ENSG00000125726.11	CD70	protein_coding	CD70 molecule [Source:HGNC Symbol;Acc:HGNC:11937]	2.97346	3.23553e-18	8.80754e-17
ENSG00000259005.1		lncRNA	novel transcript	2.96424	0.0196181	0.0420816
ENSG00000128165.9	ADM2	protein_coding	adrenomedullin 2 [Source:HGNC Symbol;Acc:HGNC:28898]	2.95682	2.17916e-11	2.22844e-10
ENSG00000228107.1		lncRNA	novel transcript, sense overlapping MORC3	2.95383	0.000419465	0.00132631
ENSG00000239300.6		lncRNA	novel transcript	2.94573	2.88016e-09	2.1031e-08
ENSG00000106772.18	PRUNE2	protein_coding	prune homolog 2 with BCH domain [Source:HGNC Symbol;Acc:HGNC:25209]	2.93837	1.95635e-12	2.36286e-11
ENSG00000246214.2		lncRNA	novel transcript, antisense to FAM134B	2.93231	0.00219794	0.00599796
ENSG00000122877.16	EGR2	protein_coding	early growth response 2 [Source:HGNC Symbol;Acc:HGNC:3239]	2.93022	0.000246584	0.000813343
ENSG00000073756.12	PTGS2	protein_coding	prostaglandin-endoperoxide synthase 2 [Source:HGNC Symbol;Acc:HGNC:9605]	2.92451	0.000666678	0.00202879
ENSG00000103569.10	AQP9	protein_coding	aquaporin 9 [Source:HGNC Symbol;Acc:HGNC:643]	2.91436	0.000330534	0.00106701
ENSG00000120129.6	DUSP1	protein_coding	dual specificity phosphatase 1 [Source:HGNC Symbol;Acc:HGNC:3064]	2.91249	5.20181e-09	3.65983e-08
ENSG00000158987.21	RAPGEF6	protein_coding	Rap guanine nucleotide exchange factor 6 [Source:HGNC Symbol;Acc:HGNC:20655]	2.90334	1.73785e-09	1.3234e-08
ENSG00000259202.1		lncRNA	novel transcript, antisense to SMAD3	2.88664	3.71856e-07	1.99133e-06
ENSG00000269570.2		lncRNA	novel transcript, antisense to ZFP91	2.8835	8.45658e-10	6.78518e-09
ENSG00000270409.1		transcribed_unprocessed_pseudogene	chromosome 9 open reading frame 64 (C9orf64) pseudogene	2.88263	1.24056e-13	1.80006e-12
ENSG00000077327.16	SPAG6	protein_coding	sperm associated antigen 6 [Source:HGNC Symbol;Acc:HGNC:11215]	2.87984	1.70103e-15	3.21876e-14
ENSG00000218459.1	RPS27P15	processed_pseudogene	ribosomal protein S27 pseudogene 15 [Source:HGNC Symbol;Acc:HGNC:35863]	2.87891	0.0168596	0.0368604
ENSG00000288090.1		lncRNA	novel transcript	2.8756	0.000953813	0.00281009
ENSG00000102057.10	KCND1	protein_coding	potassium voltage-gated channel subfamily D member 1 [Source:HGNC Symbol;Acc:HGNC:6237]	2.86326	8.24583e-12	8.98762e-11
ENSG00000231123.1	SPATA20P1	processed_pseudogene	spermatogenesis associated 20 pseudogene 1 [Source:HGNC Symbol;Acc:HGNC:39636]	2.8564	0.00037491	0.00119743
ENSG00000164604.12	GPR85	protein_coding	G protein-coupled receptor 85 [Source:HGNC Symbol;Acc:HGNC:4536]	2.85614	2.84469e-07	1.54904e-06
ENSG00000279227.1		TEC	novel transcript	2.85276	3.84591e-09	2.75797e-08
ENSG00000125657.5	TNFSF9	protein_coding	TNF superfamily member 9 [Source:HGNC Symbol;Acc:HGNC:11939]	2.84791	1.07954e-15	2.10821e-14
ENSG00000286561.1		lncRNA	novel transcript, antisense to SBF2	2.84267	0.0191536	0.0412072
ENSG00000274528.1		lncRNA	novel transcript	2.84072	0.0214966	0.0456183
ENSG00000286159.1		lncRNA	novel transcript, antisense to PREX1	2.83849	1.32391e-07	7.58341e-07
ENSG00000175895.4	PLEKHF2	protein_coding	pleckstrin homology and FYVE domain containing 2 [Source:HGNC Symbol;Acc:HGNC:20757]	2.8329	6.24831e-17	1.43421e-15
ENSG00000020577.13				2.83216	2.87579e-11	2.87871e-10
ENSG00000169248.13	CXCL11	protein_coding	C-X-C motif chemokine ligand 11 [Source:HGNC Symbol;Acc:HGNC:10638]	2.82899	0.000129389	0.000449917
ENSG00000102547.19	CAB39L	protein_coding	calcium binding protein 39 like [Source:HGNC Symbol;Acc:HGNC:20290]	2.82335	3.31378e-17	7.94744e-16
ENSG00000287926.1		lncRNA	novel transcript	2.79481	0.00301547	0.00799029
ENSG00000271425.9	NBPF10	protein_coding	NBPF member 10 [Source:HGNC Symbol;Acc:HGNC:31992]	2.79144	3.13618e-14	4.95816e-13
ENSG00000271383.7	NBPF19	protein_coding	NBPF member 19 [Source:HGNC Symbol;Acc:HGNC:31999]	2.78987	8.38702e-07	4.27612e-06
ENSG00000049249.8				2.77533	1.32837e-05	5.56785e-05
ENSG00000105479.15				2.76622	0.00980837	0.0229708
ENSG00000271009.3		lncRNA	novel transcript	2.76222	0.0109742	0.0253709
ENSG00000213782.7	DDX47	protein_coding	DEAD-box helicase 47 [Source:HGNC Symbol;Acc:HGNC:18682]	2.75011	5.63784e-12	6.2673e-11
ENSG00000235449.2		processed_pseudogene	cytochrome c oxidase subunit VIIc (COX7C) pseudogene	2.73837	0.000297418	0.000967645
ENSG00000234465.11	PINLYP	protein_coding	phospholipase A2 inhibitor and LY6/PLAUR domain containing [Source:HGNC Symbol;Acc:HGNC:44206]	2.73837	0.0090898	0.0214584
ENSG00000280162.1		TEC	TEC	2.72786	2.3996e-07	1.32306e-06
ENSG00000257803.2		processed_pseudogene	phosphatidylinositol glycan anchor biosynthesis, class A (PIGA) pseudogene	2.72595	1.04811e-05	4.47783e-05
ENSG00000182963.10	GJC1	protein_coding	gap junction protein gamma 1 [Source:HGNC Symbol;Acc:HGNC:4280]	2.72434	4.43675e-05	0.000168909
ENSG00000116044.16	NFE2L2	protein_coding	nuclear factor, erythroid 2 like 2 [Source:HGNC Symbol;Acc:HGNC:7782]	2.72153	7.14243e-21	2.70494e-19
ENSG00000119801.13	YPEL5	protein_coding	yippee like 5 [Source:HGNC Symbol;Acc:HGNC:18329]	2.71912	2.13538e-13	2.97588e-12
ENSG00000166928.11	MS4A14	protein_coding	membrane spanning 4-domains A14 [Source:HGNC Symbol;Acc:HGNC:30706]	2.71331	0.000103156	0.000365813
ENSG00000214124.3	SNRPEP9	processed_pseudogene	small nuclear ribonucleoprotein polypeptide E pseudogene 9 [Source:HGNC Symbol;Acc:HGNC:43574]	2.70917	0.0120575	0.0275545
ENSG00000201343.1		misc_RNA		2.70772	0.00521559	0.0130538
ENSG00000254060.1		lncRNA	novel transcript	2.70757	0.0004886	0.00152708
ENSG00000279236.1		TEC	novel transcript	2.70498	5.17207e-05	0.000194391
ENSG00000225808.1	DNAJC19P5	processed_pseudogene	DnaJ heat shock protein family (Hsp40) member C19 pseudogene 5 [Source:HGNC Symbol;Acc:HGNC:45068]	2.70199	3.15487e-06	1.462e-05
ENSG00000101871.14				2.68409	0.000434311	0.00136857
ENSG00000280047.1		TEC	TEC	2.67994	0.000717246	0.00217085
ENSG00000219986.2	BTF3P7	processed_pseudogene	basic transcription factor 3 pseudogene 7 [Source:HGNC Symbol;Acc:HGNC:38569]	2.67525	6.51243e-10	5.34163e-09
ENSG00000163171.7				2.67465	1.26401e-16	2.76895e-15
ENSG00000267123.7	SCAT1	lncRNA	S-phase cancer associated transcript 1 [Source:HGNC Symbol;Acc:HGNC:52930]	2.67074	0.0002738	0.000896715
ENSG00000231756.1		lncRNA	novel transcript	2.64757	0.0229223	0.048224
ENSG00000261644.2		lncRNA	novel transcript, antisense to CYLD and NOD2	2.64578	0.02285	0.0480947
ENSG00000167996.16	FTH1	protein_coding	ferritin heavy chain 1 [Source:HGNC Symbol;Acc:HGNC:3976]	2.64443	4.08253e-10	3.44229e-09
ENSG00000267504.1		lncRNA	novel transcript, sense intronic to NEDD4L	2.63701	0.0122212	0.0278812
ENSG00000222585.1	RNA5SP494	rRNA_pseudogene	RNA, 5S ribosomal pseudogene 494 [Source:HGNC Symbol;Acc:HGNC:43394]	2.63308	0.00922376	0.0217459
ENSG00000167604.14	NFKBID	protein_coding	NFKB inhibitor delta [Source:HGNC Symbol;Acc:HGNC:15671]	2.63272	6.22086e-16	1.25225e-14
ENSG00000241721.1	SUMO1P1	processed_pseudogene	SUMO1 pseudogene 1 [Source:HGNC Symbol;Acc:HGNC:33148]	2.62802	0.0144687	0.0322663
ENSG00000171658.8	NMRAL2P	transcribed_unprocessed_pseudogene	NmrA like redox sensor 2, pseudogene [Source:HGNC Symbol;Acc:HGNC:52332]	2.62231	0.00498578	0.0125419
ENSG00000259116.2		lncRNA	novel transcript, antisense to HSPA2 & ZBTB1	2.6178	5.08109e-07	2.67503e-06
ENSG00000199212.1	RNU105C	snoRNA	RNA, U105C small nucleolar [Source:HGNC Symbol;Acc:HGNC:10104]	2.60769	0.00317485	0.00836221
ENSG00000255491.3		lncRNA	novel transcript	2.6068	0.000152039	0.000521907
ENSG00000286488.1		lncRNA	novel transcript, antisense to STARD5	2.60261	5.89076e-10	4.85698e-09
ENSG00000114315.4	HES1	protein_coding	hes family bHLH transcription factor 1 [Source:HGNC Symbol;Acc:HGNC:5192]	2.60051	0.0118149	0.0270532
ENSG00000268056.5		lncRNA	novel transcript, antisense MYO9B	2.59342	0.00826709	0.0197194
ENSG00000273686.4	B2M	protein_coding	beta-2-microglobulin [Source:HGNC Symbol;Acc:HGNC:914]	2.59093	0.00109771	0.00319334
ENSG00000068137.15	PLEKHH3	protein_coding	pleckstrin homology, MyTH4 and FERM domain containing H3 [Source:HGNC Symbol;Acc:HGNC:26105]	2.56642	2.52967e-12	2.98802e-11
ENSG00000272106.1		lncRNA	artifact	2.55754	2.00683e-07	1.11823e-06
ENSG00000197632.9	SERPINB2	protein_coding	serpin family B member 2 [Source:HGNC Symbol;Acc:HGNC:8584]	2.5505	1.83881e-13	2.5895e-12
ENSG00000059804.16	SLC2A3	protein_coding	solute carrier family 2 member 3 [Source:HGNC Symbol;Acc:HGNC:11007]	2.54813	6.55236e-20	2.22109e-18
ENSG00000112406.5	HECA	protein_coding	hdc homolog, cell cycle regulator [Source:HGNC Symbol;Acc:HGNC:21041]	2.54359	1.30367e-12	1.60346e-11
ENSG00000256235.2	SMIM3	protein_coding	small integral membrane protein 3 [Source:HGNC Symbol;Acc:HGNC:30248]	2.53979	1.00432e-13	1.4796e-12
ENSG00000070961.15	ATP2B1	protein_coding	ATPase plasma membrane Ca2+ transporting 1 [Source:HGNC Symbol;Acc:HGNC:814]	2.53661	1.06896e-23	5.75543e-22
ENSG00000130066.16	SAT1	protein_coding	spermidine/spermine N1-acetyltransferase 1 [Source:HGNC Symbol;Acc:HGNC:10540]	2.53441	5.07509e-13	6.69019e-12
ENSG00000165030.4	NFIL3	protein_coding	nuclear factor, interleukin 3 regulated [Source:HGNC Symbol;Acc:HGNC:7787]	2.52242	1.89427e-14	3.09891e-13
ENSG00000174776.11	WDR49	protein_coding	WD repeat domain 49 [Source:HGNC Symbol;Acc:HGNC:26587]	2.51917	0.000489384	0.00152935
ENSG00000267690.1	LDLRAD4-AS1	lncRNA	LDLRAD4 antisense RNA 1 [Source:HGNC Symbol;Acc:HGNC:48592]	2.51287	0.00646677	0.0158263
ENSG00000139354.11	GAS2L3	protein_coding	growth arrest specific 2 like 3 [Source:HGNC Symbol;Acc:HGNC:27475]	2.50989	7.49409e-16	1.49065e-14
ENSG00000240449.1		lncRNA	novel transcript	2.50876	0.00869622	0.0206255
ENSG00000227660.1	UST-AS1	lncRNA	UST antisense RNA 1 [Source:HGNC Symbol;Acc:HGNC:40802]	2.50804	0.0142407	0.0318125
ENSG00000286707.1		lncRNA	novel transcript	2.50448	4.7389e-07	2.51065e-06
ENSG00000073712.15	FERMT2	protein_coding	fermitin family member 2 [Source:HGNC Symbol;Acc:HGNC:15767]	2.50325	0.00099873	0.00292986
ENSG00000233912.1		lncRNA	novel transcript, antisense to ARL8B	2.50084	2.18517e-08	1.40607e-07
ENSG00000225231.2	LINC02470	lncRNA	long intergenic non-protein coding RNA 2470 [Source:HGNC Symbol;Acc:HGNC:53409]	2.48788	1.23524e-16	2.70814e-15
ENSG00000229106.1	BTBD6P1	processed_pseudogene	BTB domain containing 6 pseudogene 1 [Source:HGNC Symbol;Acc:HGNC:51542]	2.48424	0.00351673	0.00915922
ENSG00000239569.3	KMT2E-AS1	lncRNA	KMT2E antisense RNA 1 [Source:HGNC Symbol;Acc:HGNC:40845]	2.48358	0.000178904	0.000605752
ENSG00000223642.7		lncRNA	novel transcript, antisense to BAZ2B	2.4829	0.0217495	0.0461009
ENSG00000255299.5		lncRNA	novel transcript	2.47969	0.00308052	0.00814978
ENSG00000235823.3	OLMALINC	lncRNA	oligodendrocyte maturation-associated long intergenic non-coding RNA [Source:HGNC Symbol;Acc:HGNC:28060]	2.47833	5.06936e-20	1.74039e-18
ENSG00000134531.10	EMP1	protein_coding	epithelial membrane protein 1 [Source:HGNC Symbol;Acc:HGNC:3333]	2.47817	2.62258e-05	0.00010393
ENSG00000063438.17	AHRR	protein_coding	aryl-hydrocarbon receptor repressor [Source:HGNC Symbol;Acc:HGNC:346]	2.47261	2.63049e-08	1.67255e-07
ENSG00000270194.1		lncRNA	novel transcript, antisense to GOLGA4	2.46889	1.35441e-08	8.97575e-08
ENSG00000134775.15	FHOD3	protein_coding	formin homology 2 domain containing 3 [Source:HGNC Symbol;Acc:HGNC:26178]	2.46637	0.000694955	0.0021079
ENSG00000226312.7	CFLAR-AS1	lncRNA	CFLAR antisense RNA 1 [Source:HGNC Symbol;Acc:HGNC:14437]	2.46611	5.57991e-12	6.21063e-11
ENSG00000145365.11	TIFA	protein_coding	TRAF interacting protein with forkhead associated domain [Source:HGNC Symbol;Acc:HGNC:19075]	2.46433	2.24416e-08	1.43988e-07
ENSG00000101298.15	SNPH	protein_coding	syntaphilin [Source:HGNC Symbol;Acc:HGNC:15931]	2.45506	1.10193e-05	4.68537e-05
ENSG00000236936.1		lncRNA	novel transcript	2.45349	0.0010545	0.00307898
ENSG00000236577.1	SNRPGP14	processed_pseudogene	small nuclear ribonucleoprotein polypeptide G pseudogene 14 [Source:HGNC Symbol;Acc:HGNC:42039]	2.45338	1.04254e-06	5.20552e-06
ENSG00000229474.6	PATL2	protein_coding	PAT1 homolog 2 [Source:HGNC Symbol;Acc:HGNC:33630]	2.44606	2.58426e-06	1.21352e-05
ENSG00000257605.2		lncRNA	novel transcript, antisense to PFDN5 and C12orf10	2.44517	0.0111187	0.0256562
ENSG00000213062.5		lncRNA	novel transcript	2.44288	0.00132118	0.0037722
ENSG00000115257.15	PCSK4	protein_coding	proprotein convertase subtilisin/kexin type 4 [Source:HGNC Symbol;Acc:HGNC:8746]	2.43689	2.0346e-07	1.13158e-06
ENSG00000225092.2		lncRNA	novel transcript	2.42815	2.45785e-09	1.81621e-08
ENSG00000232956.9	SNHG15	lncRNA	small nucleolar RNA host gene 15 [Source:HGNC Symbol;Acc:HGNC:27797]	2.42503	8.30278e-23	4.05505e-21
ENSG00000279713.1		TEC	TEC	2.42473	0.000249776	0.000823059
ENSG00000264754.1		lncRNA	novel transcript	2.42406	0.00312191	0.00824139
ENSG00000198355.5	PIM3	protein_coding	Pim-3 proto-oncogene, serine/threonine kinase [Source:HGNC Symbol;Acc:HGNC:19310]	2.42213	5.19486e-18	1.37367e-16
ENSG00000166949.16	SMAD3	protein_coding	SMAD family member 3 [Source:HGNC Symbol;Acc:HGNC:6769]	2.41847	3.26782e-20	1.15138e-18
ENSG00000260426.1		lncRNA	novel transcript, overlapping novel protein	2.41832	0.00364811	0.00947285
ENSG00000123358.20	NR4A1	protein_coding	nuclear receptor subfamily 4 group A member 1 [Source:HGNC Symbol;Acc:HGNC:7980]	2.4181	1.78138e-11	1.84062e-10
ENSG00000185634.12	SHC4	protein_coding	SHC adaptor protein 4 [Source:HGNC Symbol;Acc:HGNC:16743]	2.41552	0.0108369	0.0250966
ENSG00000141506.13	PIK3R5	protein_coding	phosphoinositide-3-kinase regulatory subunit 5 [Source:HGNC Symbol;Acc:HGNC:30035]	2.41341	6.14256e-17	1.41374e-15
ENSG00000279862.1		TEC	novel transcript	2.40805	5.26051e-10	4.36282e-09
ENSG00000137462.8	TLR2	protein_coding	toll like receptor 2 [Source:HGNC Symbol;Acc:HGNC:11848]	2.39877	2.04166e-14	3.3238e-13
ENSG00000144597.14	EAF1	protein_coding	ELL associated factor 1 [Source:HGNC Symbol;Acc:HGNC:20907]	2.39155	1.22703e-13	1.78322e-12
ENSG00000234136.1		lncRNA	novel transcript	2.38772	0.0162072	0.035617
ENSG00000178878.12	APOLD1	protein_coding	apolipoprotein L domain containing 1 [Source:HGNC Symbol;Acc:HGNC:25268]	2.38664	7.33393e-16	1.45987e-14
ENSG00000224532.2		lncRNA	novel transcript	2.38389	9.16885e-05	0.000328581
ENSG00000184014.8	DENND5A	protein_coding	DENN domain containing 5A [Source:HGNC Symbol;Acc:HGNC:19344]	2.37518	1.28631e-24	7.83859e-23
ENSG00000279433.1		TEC	TEC	2.37086	6.35394e-12	7.01103e-11
ENSG00000123095.6	BHLHE41	protein_coding	basic helix-loop-helix family member e41 [Source:HGNC Symbol;Acc:HGNC:16617]	2.36627	2.53009e-11	2.55515e-10
ENSG00000125740.14	FOSB	protein_coding	FosB proto-oncogene, AP-1 transcription factor subunit [Source:HGNC Symbol;Acc:HGNC:3797]	2.36566	2.50282e-07	1.37686e-06
ENSG00000173559.13				2.36267	3.31444e-16	6.84142e-15
ENSG00000269220.1	LINC00528	lncRNA	long intergenic non-protein coding RNA 528 [Source:HGNC Symbol;Acc:HGNC:26875]	2.35505	2.59883e-05	0.000103065
ENSG00000213149.3	CNN2P9	processed_pseudogene	calponin 2 pseudogene 9 [Source:HGNC Symbol;Acc:HGNC:39534]	2.35468	0.0219151	0.0464183
ENSG00000188959.9	C9orf152	protein_coding	chromosome 9 open reading frame 152 [Source:HGNC Symbol;Acc:HGNC:31455]	2.34486	0.000149388	0.000513466
ENSG00000123595.8	RAB9A	protein_coding	RAB9A, member RAS oncogene family [Source:HGNC Symbol;Acc:HGNC:9792]	2.3399	2.86421e-10	2.46384e-09
ENSG00000232043.1		lncRNA	novel transcript, antisense to PTPN1	2.33801	1.41288e-08	9.33781e-08
ENSG00000230074.2				2.3346	0.00285815	0.00760726
ENSG00000260708.1		lncRNA	novel transcript, antisense to TBC1D22A	2.33222	0.0149464	0.0331616
ENSG00000278330.1		lncRNA	novel transcript, antisense to MBP	2.31671	3.18196e-13	4.31335e-12
ENSG00000176046.8				2.31653	0.0022696	0.00617379
ENSG00000262223.8		lncRNA	novel transcript	2.316	0.00284268	0.00756909
ENSG00000162924.14				2.31429	1.21027e-13	1.76076e-12
ENSG00000161298.18	ZNF382	protein_coding	zinc finger protein 382 [Source:HGNC Symbol;Acc:HGNC:17409]	2.31354	0.00109175	0.00317701
ENSG00000102096.9	PIM2	protein_coding	Pim-2 proto-oncogene, serine/threonine kinase [Source:HGNC Symbol;Acc:HGNC:8987]	2.31237	3.53742e-14	5.54347e-13
ENSG00000095932.7	SMIM24	protein_coding	small integral membrane protein 24 [Source:HGNC Symbol;Acc:HGNC:37244]	2.30802	4.91477e-05	0.000185527
ENSG00000272037.1		lncRNA	novel transcript, antisense to UBR5	2.30519	9.03272e-06	3.90405e-05
ENSG00000131389.17	SLC6A6	protein_coding	solute carrier family 6 member 6 [Source:HGNC Symbol;Acc:HGNC:11052]	2.28697	9.90745e-19	2.90962e-17
ENSG00000285909.1		lncRNA	novel transcript, antisense to CRTAM	2.28665	5.27041e-05	0.000197921
ENSG00000179141.9	MTUS2-AS1	lncRNA	MTUS2 antisense RNA 1 [Source:HGNC Symbol;Acc:HGNC:40924]	2.28653	0.0172402	0.0375547
ENSG00000255008.3	LINC02739	lncRNA	long intergenic non-protein coding RNA 2739 [Source:HGNC Symbol;Acc:HGNC:54256]	2.28566	0.0137309	0.0308638
ENSG00000273117.1		lncRNA	novel transcript	2.28045	7.77776e-05	0.000283003
ENSG00000013441.16	CLK1	protein_coding	CDC like kinase 1 [Source:HGNC Symbol;Acc:HGNC:2068]	2.28033	2.97445e-16	6.18727e-15
ENSG00000120875.9	DUSP4	protein_coding	dual specificity phosphatase 4 [Source:HGNC Symbol;Acc:HGNC:3070]	2.28012	3.17296e-12	3.68138e-11
ENSG00000111961.18	SASH1	protein_coding	SAM and SH3 domain containing 1 [Source:HGNC Symbol;Acc:HGNC:19182]	2.2776	1.852e-11	1.90771e-10
ENSG00000146232.16				2.27502	6.52751e-13	8.45109e-12
ENSG00000230417.12	LINC00595	lncRNA	long intergenic non-protein coding RNA 595 [Source:HGNC Symbol;Acc:HGNC:31430]	2.2719	1.09688e-07	6.34807e-07
ENSG00000230417.12	LINC00856	lncRNA	long intergenic non-protein coding RNA 595 [Source:HGNC Symbol;Acc:HGNC:31430]	2.2719	1.09688e-07	6.34807e-07
ENSG00000241484.9	ARHGAP8	protein_coding	Rho GTPase activating protein 8 [Source:HGNC Symbol;Acc:HGNC:677]	2.27189	2.41124e-06	1.13725e-05
ENSG00000258035.2		lncRNA	novel transcript, antisense to PLXNC1	2.26958	0.000497846	0.00155381
ENSG00000179833.4	SERTAD2	protein_coding	SERTA domain containing 2 [Source:HGNC Symbol;Acc:HGNC:30784]	2.26476	1.49799e-14	2.48243e-13
ENSG00000261544.1		lncRNA	novel transcript, intronic to DENND4A	2.26362	2.19615e-06	1.04222e-05
ENSG00000229601.1		processed_pseudogene	pseudogene similar to part of ras-related C3 botulinum toxin substrate	2.26293	0.00792206	0.0189936
ENSG00000137449.16	CPEB2	protein_coding	cytoplasmic polyadenylation element binding protein 2 [Source:HGNC Symbol;Acc:HGNC:21745]	2.26279	5.17309e-09	3.64441e-08
ENSG00000140836.17	ZFHX3	protein_coding	zinc finger homeobox 3 [Source:HGNC Symbol;Acc:HGNC:777]	2.25818	1.8416e-16	3.93457e-15
ENSG00000059728.11	MXD1	protein_coding	MAX dimerization protein 1 [Source:HGNC Symbol;Acc:HGNC:6761]	2.25758	6.30848e-13	8.20316e-12
ENSG00000243055.1	GK-AS1	lncRNA	GK antisense RNA 1 [Source:HGNC Symbol;Acc:HGNC:40255]	2.25036	0.000239124	0.000790683
ENSG00000178127.13	NDUFV2	protein_coding	NADH:ubiquinone oxidoreductase core subunit V2 [Source:HGNC Symbol;Acc:HGNC:7717]	2.24406	1.79322e-10	1.59633e-09
ENSG00000155974.12	GRIP1	protein_coding	glutamate receptor interacting protein 1 [Source:HGNC Symbol;Acc:HGNC:18708]	2.24214	2.63234e-06	1.23458e-05
ENSG00000259668.6		lncRNA	novel transcript, antisense to DMXL2	2.2417	1.32216e-10	1.19807e-09
ENSG00000270165.1		lncRNA	novel transcript	2.23836	0.00327116	0.00858971
ENSG00000231395.1	ARL4AP4	processed_pseudogene	ADP ribosylation factor like GTPase 4A pseudogene 4 [Source:HGNC Symbol;Acc:HGNC:52373]	2.2382	1.36e-06	6.65674e-06
ENSG00000274322.1		protein_coding	novel protein	2.22739	0.0010376	0.00303394
ENSG00000125772.13				2.22487	6.01698e-14	9.12003e-13
ENSG00000262877.5		lncRNA	novel transcript	2.22222	2.63536e-12	3.09649e-11
ENSG00000170017.12	ALCAM	protein_coding	activated leukocyte cell adhesion molecule [Source:HGNC Symbol;Acc:HGNC:400]	2.22017	7.90666e-09	5.41096e-08
ENSG00000174738.13	NR1D2	protein_coding	nuclear receptor subfamily 1 group D member 2 [Source:HGNC Symbol;Acc:HGNC:7963]	2.21409	6.02369e-10	4.95896e-09
ENSG00000106415.13	GLCCI1	protein_coding	glucocorticoid induced 1 [Source:HGNC Symbol;Acc:HGNC:18713]	2.21247	1.03699e-11	1.1122e-10
ENSG00000204086.4	RPA4	protein_coding	replication protein A4 [Source:HGNC Symbol;Acc:HGNC:30305]	2.20302	1.73126e-08	1.13083e-07
ENSG00000171223.6	JUNB	protein_coding	JunB proto-oncogene, AP-1 transcription factor subunit [Source:HGNC Symbol;Acc:HGNC:6205]	2.2	6.72735e-11	6.36937e-10
ENSG00000106537.8	TSPAN13	protein_coding	tetraspanin 13 [Source:HGNC Symbol;Acc:HGNC:21643]	2.19959	0.00417839	0.010718
ENSG00000153234.14	NR4A2	protein_coding	nuclear receptor subfamily 4 group A member 2 [Source:HGNC Symbol;Acc:HGNC:7981]	2.19602	7.03451e-05	0.000257884
ENSG00000128683.14	GAD1	protein_coding	glutamate decarboxylase 1 [Source:HGNC Symbol;Acc:HGNC:4092]	2.19452	1.52877e-08	1.00616e-07
ENSG00000100599.16	RIN3	protein_coding	Ras and Rab interactor 3 [Source:HGNC Symbol;Acc:HGNC:18751]	2.19072	1.76954e-16	3.79573e-15
ENSG00000088899.15	LZTS3	protein_coding	leucine zipper tumor suppressor family member 3 [Source:HGNC Symbol;Acc:HGNC:30139]	2.1907	6.10349e-08	3.66934e-07
ENSG00000273284.1		lncRNA	novel transcript, sense intronic to ANKRD12	2.1854	0.00145682	0.00412608
ENSG00000110619.17	CARS1	protein_coding	cysteinyl-tRNA synthetase 1 [Source:HGNC Symbol;Acc:HGNC:1493]	2.18174	9.19814e-05	0.000329455
ENSG00000280693.2	SH3PXD2A-AS1	lncRNA	SH3PXD2A antisense RNA 1 [Source:HGNC Symbol;Acc:HGNC:45242]	2.18149	9.91114e-09	6.68379e-08
ENSG00000196700.9	ZNF512B	protein_coding	zinc finger protein 512B [Source:HGNC Symbol;Acc:HGNC:29212]	2.18112	3.42655e-07	1.84453e-06
ENSG00000151136.15	BTBD11	protein_coding	BTB domain containing 11 [Source:HGNC Symbol;Acc:HGNC:23844]	2.17636	1.69043e-06	8.15792e-06
ENSG00000186105.8	LRRC70	protein_coding	leucine rich repeat containing 70 [Source:HGNC Symbol;Acc:HGNC:35155]	2.16638	0.00681758	0.0166046
ENSG00000163141.20	BNIPL	protein_coding	BCL2 interacting protein like [Source:HGNC Symbol;Acc:HGNC:16976]	2.1579	0.00778917	0.0187142
ENSG00000267551.3		lncRNA	novel transcript, antisense to GNA15	2.1561	0.000858096	0.00255306
ENSG00000268621.6	IGFL2-AS1	lncRNA	IGFL2 antisense RNA 1 [Source:HGNC Symbol;Acc:HGNC:52559]	2.15595	1.43565e-07	8.17113e-07
ENSG00000288050.1		lncRNA	novel transcript, antisense to RFTN1	2.15433	0.000333724	0.00107666
ENSG00000286952.1		lncRNA	novel transcript, antisense to DNAH12	2.15266	0.021369	0.0453836
ENSG00000287141.1		lncRNA	novel transcript, antisense to TMEM87B	2.14402	0.000149128	0.000512637
ENSG00000202392.1	RN7SKP292	misc_RNA	RN7SK pseudogene 292 [Source:HGNC Symbol;Acc:HGNC:46016]	2.14355	0.00442139	0.0112809
ENSG00000255882.1		lncRNA	novel transcript	2.13904	5.43115e-07	2.8487e-06
ENSG00000151694.14	ADAM17	protein_coding	ADAM metallopeptidase domain 17 [Source:HGNC Symbol;Acc:HGNC:195]	2.13826	1.42248e-16	3.08834e-15
ENSG00000177426.20				2.13688	2.90541e-13	3.95646e-12
ENSG00000196696.12				2.12969	1.33327e-07	7.63214e-07
ENSG00000118257.16	NRP2	protein_coding	neuropilin 2 [Source:HGNC Symbol;Acc:HGNC:8005]	2.12967	1.88382e-10	1.66868e-09
ENSG00000205622.11		lncRNA	novel transcript	2.12961	0.0032618	0.00856934
ENSG00000188158.15	NHS	protein_coding	NHS actin remodeling regulator [Source:HGNC Symbol;Acc:HGNC:7820]	2.12578	0.00231753	0.00629329
ENSG00000172819.17	RARG	protein_coding	retinoic acid receptor gamma [Source:HGNC Symbol;Acc:HGNC:9866]	2.12481	1.11158e-09	8.74038e-09
ENSG00000075426.12	FOSL2	protein_coding	FOS like 2, AP-1 transcription factor subunit [Source:HGNC Symbol;Acc:HGNC:3798]	2.12352	1.56094e-11	1.62917e-10
ENSG00000102755.12	FLT1	protein_coding	fms related receptor tyrosine kinase 1 [Source:HGNC Symbol;Acc:HGNC:3763]	2.12102	0.0132336	0.0299009
ENSG00000258930.1		transcribed_processed_pseudogene	tetratricopeptide repeat domain 7B (TTC7B) pseudogene	2.12028	0.00491054	0.0123712
ENSG00000241155.1	ARHGAP31-AS1	lncRNA	ARHGAP31 antisense RNA 1 [Source:HGNC Symbol;Acc:HGNC:41235]	2.11961	0.00308701	0.00816534
ENSG00000147889.17	CDKN2A	protein_coding	cyclin dependent kinase inhibitor 2A [Source:HGNC Symbol;Acc:HGNC:1787]	2.11868	4.78227e-15	8.54846e-14
ENSG00000115474.7	KCNJ13	protein_coding	potassium inwardly rectifying channel subfamily J member 13 [Source:HGNC Symbol;Acc:HGNC:6259]	2.11756	2.9383e-08	1.85944e-07
ENSG00000255097.1		lncRNA	novel transcript	2.1169	0.00081373	0.00243538
ENSG00000141682.11				2.1126	1.39652e-07	7.96284e-07
ENSG00000010818.10	HIVEP2	protein_coding	HIVEP zinc finger 2 [Source:HGNC Symbol;Acc:HGNC:4921]	2.11075	4.52241e-13	5.99404e-12
ENSG00000111981.5	ULBP1	protein_coding	UL16 binding protein 1 [Source:HGNC Symbol;Acc:HGNC:14893]	2.10833	0.00485035	0.0122414
ENSG00000134627.12	PIWIL4	protein_coding	piwi like RNA-mediated gene silencing 4 [Source:HGNC Symbol;Acc:HGNC:18444]	2.1078	1.24063e-13	1.80006e-12
ENSG00000062716.13	VMP1	protein_coding	vacuole membrane protein 1 [Source:HGNC Symbol;Acc:HGNC:29559]	2.10686	6.35005e-13	8.24536e-12
ENSG00000241886.1		lncRNA	novel transcript, sense intronic to GK	2.10135	0.00163469	0.00457669
ENSG00000260563.3		lncRNA	novel transcript	2.10083	4.88453e-05	0.000184541
ENSG00000091136.14	LAMB1	protein_coding	laminin subunit beta 1 [Source:HGNC Symbol;Acc:HGNC:6486]	2.10032	4.2086e-07	2.23899e-06
ENSG00000166033.13	HTRA1	protein_coding	HtrA serine peptidase 1 [Source:HGNC Symbol;Acc:HGNC:9476]	2.10013	0.000797914	0.00239285
ENSG00000171115.4	GIMAP8	protein_coding	GTPase, IMAP family member 8 [Source:HGNC Symbol;Acc:HGNC:21792]	2.09962	0.00726941	0.0175868
ENSG00000165997.5	ARL5B	protein_coding	ADP ribosylation factor like GTPase 5B [Source:HGNC Symbol;Acc:HGNC:23052]	2.09907	2.98487e-08	1.88556e-07
ENSG00000003402.20	CFLAR	protein_coding	CASP8 and FADD like apoptosis regulator [Source:HGNC Symbol;Acc:HGNC:1876]	2.09841	9.59882e-14	1.41803e-12
ENSG00000119899.13	SLC17A5	protein_coding	solute carrier family 17 member 5 [Source:HGNC Symbol;Acc:HGNC:10933]	2.09509	2.86955e-09	2.09592e-08
ENSG00000185262.9	UBALD2	protein_coding	UBA like domain containing 2 [Source:HGNC Symbol;Acc:HGNC:28438]	2.09392	1.75543e-09	1.33565e-08
ENSG00000172345.14	STARD5	protein_coding	StAR related lipid transfer domain containing 5 [Source:HGNC Symbol;Acc:HGNC:18065]	2.09241	5.65083e-06	2.524e-05
ENSG00000157514.16	TSC22D3	protein_coding	TSC22 domain family member 3 [Source:HGNC Symbol;Acc:HGNC:3051]	2.09174	3.27903e-11	3.25391e-10
ENSG00000185112.6	FAM43A	protein_coding	family with sequence similarity 43 member A [Source:HGNC Symbol;Acc:HGNC:26888]	2.08825	3.41418e-12	3.93401e-11
ENSG00000075651.16	PLD1	protein_coding	phospholipase D1 [Source:HGNC Symbol;Acc:HGNC:9067]	2.08116	1.48858e-13	2.12985e-12
ENSG00000207779.1	MIR15B	miRNA	microRNA 15b [Source:HGNC Symbol;Acc:HGNC:31544]	2.07821	0.0181106	0.0392436
ENSG00000203392.3		lncRNA	novel transcript, antisense to CSPG4	2.0761	0.0126334	0.0287164
ENSG00000231789.2	PIK3CD-AS2	lncRNA	PIK3CD antisense RNA 2 [Source:HGNC Symbol;Acc:HGNC:51334]	2.07565	1.04017e-05	4.44749e-05
ENSG00000245888.7	NSMCE1-DT	lncRNA	NSMCE1 divergent transcript [Source:HGNC Symbol;Acc:HGNC:51368]	2.07083	0.00414536	0.0106465
ENSG00000267122.1		lncRNA	novel transcript, antisense to DOT1L	2.07035	0.00424704	0.0108774
ENSG00000169826.8	CSGALNACT2	protein_coding	chondroitin sulfate N-acetylgalactosaminyltransferase 2 [Source:HGNC Symbol;Acc:HGNC:24292]	2.06549	1.28113e-09	9.977e-09
ENSG00000238140.1		lncRNA	novel transcript	2.06371	0.00811535	0.0193954
ENSG00000101605.12				2.06329	0.00268717	0.00719863
ENSG00000273015.2		lncRNA	novel transcript	2.06226	1.41576e-07	8.06474e-07
ENSG00000235092.6	ID2-AS1	lncRNA	ID2 antisense RNA 1 [Source:HGNC Symbol;Acc:HGNC:51103]	2.06004	0.00426656	0.0109243
ENSG00000147883.12	CDKN2B	protein_coding	cyclin dependent kinase inhibitor 2B [Source:HGNC Symbol;Acc:HGNC:1788]	2.05893	3.93155e-08	2.4402e-07
ENSG00000225715.1		processed_pseudogene	proteasome (prosome, macropain) subunit, alpha type, 1 (PSMA1) pseudogene	2.05435	0.00201349	0.00553435
ENSG00000095383.20	TBC1D2	protein_coding	TBC1 domain family member 2 [Source:HGNC Symbol;Acc:HGNC:18026]	2.05099	1.70371e-12	2.07267e-11
ENSG00000177374.13	HIC1	protein_coding	HIC ZBTB transcriptional repressor 1 [Source:HGNC Symbol;Acc:HGNC:4909]	2.05036	5.00156e-05	0.000188458
ENSG00000181016.9	LSMEM1	protein_coding	leucine rich single-pass membrane protein 1 [Source:HGNC Symbol;Acc:HGNC:22036]	2.05025	0.000812766	0.00243331
ENSG00000214628.3	NDUFB5P2	processed_pseudogene	NADH:ubiquinone oxidoreductase subunit B5 pseudogene 2 [Source:HGNC Symbol;Acc:HGNC:52268]	2.04792	0.0148435	0.0329524
ENSG00000255139.2		lncRNA	novel transcript	2.04562	0.00364701	0.00947092
ENSG00000241217.3	RN7SL809P	misc_RNA	RNA, 7SL, cytoplasmic 809, pseudogene [Source:HGNC Symbol;Acc:HGNC:46825]	2.04083	0.00252629	0.00680027
ENSG00000259398.1		lncRNA	novel transcript, intronic to MAPK6	2.03569	0.000125576	0.000437738
ENSG00000147894.16				2.03373	2.2711e-07	1.25556e-06
ENSG00000258086.1		lncRNA	novel transcript, antisense to ZNF385A, GPR84, ITGA5 and GTSF1	2.03197	0.000398842	0.00126633
ENSG00000139289.13	PHLDA1	protein_coding	pleckstrin homology like domain family A member 1 [Source:HGNC Symbol;Acc:HGNC:8933]	2.02916	8.92966e-06	3.86491e-05
ENSG00000105875.14	WDR91	protein_coding	WD repeat domain 91 [Source:HGNC Symbol;Acc:HGNC:24997]	2.02815	1.74211e-11	1.80143e-10
ENSG00000123240.17	OPTN	protein_coding	optineurin [Source:HGNC Symbol;Acc:HGNC:17142]	2.02303	6.19388e-09	4.29804e-08
ENSG00000087076.9	HSD17B14	protein_coding	hydroxysteroid 17-beta dehydrogenase 14 [Source:HGNC Symbol;Acc:HGNC:23238]	2.02278	0.0102206	0.023834
ENSG00000136048.14	DRAM1	protein_coding	DNA damage regulated autophagy modulator 1 [Source:HGNC Symbol;Acc:HGNC:25645]	2.02148	1.67351e-09	1.27658e-08
ENSG00000185485.14	SDHAP1	transcribed_unprocessed_pseudogene	succinate dehydrogenase complex flavoprotein subunit A pseudogene 1 [Source:HGNC Symbol;Acc:HGNC:32455]	2.01875	2.2284e-08	1.43217e-07
ENSG00000279465.1		TEC	TEC	2.01674	0.000908472	0.00268506
ENSG00000091490.11	SEL1L3	protein_coding	SEL1L family member 3 [Source:HGNC Symbol;Acc:HGNC:29108]	2.01468	6.97634e-09	4.80371e-08
ENSG00000118557.16	PMFBP1	protein_coding	polyamine modulated factor 1 binding protein 1 [Source:HGNC Symbol;Acc:HGNC:17728]	2.01351	2.86504e-05	0.000112706
ENSG00000260660.4		transcribed_unitary_pseudogene	taste receptor cell protein 1-like [Source:NCBI gene;Acc:105376731]	2.00915	0.00764194	0.0183869
ENSG00000244242.2	IFITM10	protein_coding	interferon induced transmembrane protein 10 [Source:HGNC Symbol;Acc:HGNC:40022]	2.00877	0.0133105	0.0300442
ENSG00000026950.17	BTN3A1	protein_coding	butyrophilin subfamily 3 member A1 [Source:HGNC Symbol;Acc:HGNC:1138]	2.00787	6.88813e-07	3.55449e-06
ENSG00000105717.14	PBX4	protein_coding	PBX homeobox 4 [Source:HGNC Symbol;Acc:HGNC:13403]	2.0018	0.0161229	0.0354555
ENSG00000272654.1		lncRNA	novel transcript	2.0007	0.00647965	0.015855
ENSG00000116652.6	DLEU2L	lncRNA	deleted in lymphocytic leukemia 2 like [Source:HGNC Symbol;Acc:HGNC:13225]	-2.00035	0.0214815	0.0456007
ENSG00000227598.1		lncRNA	novel transcript	-2.00051	0.00174702	0.00486172
ENSG00000131941.8	RHPN2	protein_coding	rhophilin Rho GTPase binding protein 2 [Source:HGNC Symbol;Acc:HGNC:19974]	-2.00058	0.00286378	0.00762074
ENSG00000240184.7	PCDHGC3	protein_coding	protocadherin gamma subfamily C, 3 [Source:HGNC Symbol;Acc:HGNC:8716]	-2.00076	0.00591672	0.0146149
ENSG00000116688.16				-2.00079	1.1915e-13	1.7344e-12
ENSG00000075240.17	GRAMD4	protein_coding	GRAM domain containing 4 [Source:HGNC Symbol;Acc:HGNC:29113]	-2.00098	5.23469e-14	8.00215e-13
ENSG00000198208.11				-2.00104	0.00806757	0.019295
ENSG00000279277.2		lncRNA	novel transcript	-2.00207	4.6145e-06	2.08613e-05
ENSG00000273319.1		lncRNA	novel transcript	-2.00209	4.89938e-08	2.98561e-07
ENSG00000101350.8	KIF3B	protein_coding	kinesin family member 3B [Source:HGNC Symbol;Acc:HGNC:6320]	-2.00243	8.67397e-10	6.94047e-09
ENSG00000099821.14	POLRMT	protein_coding	RNA polymerase mitochondrial [Source:HGNC Symbol;Acc:HGNC:9200]	-2.00247	1.41183e-13	2.02761e-12
ENSG00000090615.15	GOLGA3	protein_coding	golgin A3 [Source:HGNC Symbol;Acc:HGNC:4426]	-2.00289	2.70852e-15	4.98787e-14
ENSG00000116885.18	OSCP1	protein_coding	organic solute carrier partner 1 [Source:HGNC Symbol;Acc:HGNC:29971]	-2.00301	4.03693e-06	1.84148e-05
ENSG00000197579.8	TOPORS	protein_coding	TOP1 binding arginine/serine rich protein [Source:HGNC Symbol;Acc:HGNC:21653]	-2.00302	8.4702e-08	4.98598e-07
ENSG00000180098.9	TRNAU1AP	protein_coding	tRNA selenocysteine 1 associated protein 1 [Source:HGNC Symbol;Acc:HGNC:30813]	-2.00304	1.09225e-10	1.00468e-09
ENSG00000099341.11	PSMD8	protein_coding	proteasome 26S subunit, non-ATPase 8 [Source:HGNC Symbol;Acc:HGNC:9566]	-2.00326	4.509e-11	4.38043e-10
ENSG00000184113.9	CLDN5	protein_coding	claudin 5 [Source:HGNC Symbol;Acc:HGNC:2047]	-2.00327	1.49733e-09	1.15037e-08
ENSG00000159210.10	SNF8	protein_coding	SNF8 subunit of ESCRT-II [Source:HGNC Symbol;Acc:HGNC:17028]	-2.00335	1.84917e-09	1.39943e-08
ENSG00000198522.14	GPN1	protein_coding	GPN-loop GTPase 1 [Source:HGNC Symbol;Acc:HGNC:17030]	-2.0034	2.39141e-09	1.76934e-08
ENSG00000261221.3	ZNF865	protein_coding	zinc finger protein 865 [Source:HGNC Symbol;Acc:HGNC:38705]	-2.00346	3.16496e-10	2.70262e-09
ENSG00000137409.19	MTCH1	protein_coding	mitochondrial carrier 1 [Source:HGNC Symbol;Acc:HGNC:17586]	-2.00348	2.38179e-13	3.28852e-12
ENSG00000164023.14	SGMS2	protein_coding	sphingomyelin synthase 2 [Source:HGNC Symbol;Acc:HGNC:28395]	-2.00369	3.42619e-06	1.57927e-05
ENSG00000197779.13	ZNF81	protein_coding	zinc finger protein 81 [Source:HGNC Symbol;Acc:HGNC:13156]	-2.00374	8.90405e-09	6.05336e-08
ENSG00000102763.18	VWA8	protein_coding	von Willebrand factor A domain containing 8 [Source:HGNC Symbol;Acc:HGNC:29071]	-2.00386	2.3598e-11	2.39581e-10
ENSG00000163191.6	S100A11	protein_coding	S100 calcium binding protein A11 [Source:HGNC Symbol;Acc:HGNC:10488]	-2.00389	3.1436e-08	1.98142e-07
ENSG00000113732.9	ATP6V0E1	protein_coding	ATPase H+ transporting V0 subunit e1 [Source:HGNC Symbol;Acc:HGNC:863]	-2.00397	1.69996e-08	1.11201e-07
ENSG00000139726.11	DENR	protein_coding	density regulated re-initiation and release factor [Source:HGNC Symbol;Acc:HGNC:2769]	-2.00404	9.36486e-08	5.47536e-07
ENSG00000067057.17	PFKP	protein_coding	phosphofructokinase, platelet [Source:HGNC Symbol;Acc:HGNC:8878]	-2.00414	5.23987e-15	9.32293e-14
ENSG00000256222.3	MTRNR2L3	protein_coding	MT-RNR2 like 3 [Source:HGNC Symbol;Acc:HGNC:37157]	-2.00418	0.0105767	0.0245577
ENSG00000153989.8	NUS1	protein_coding	NUS1 dehydrodolichyl diphosphate synthase subunit [Source:HGNC Symbol;Acc:HGNC:21042]	-2.00421	4.18621e-08	2.58629e-07
ENSG00000137834.15	SMAD6	protein_coding	SMAD family member 6 [Source:HGNC Symbol;Acc:HGNC:6772]	-2.00431	2.02848e-12	2.44557e-11
ENSG00000167394.13	ZNF668	protein_coding	zinc finger protein 668 [Source:HGNC Symbol;Acc:HGNC:25821]	-2.00445	1.13699e-06	5.63722e-06
ENSG00000239521.8	CASTOR3	protein_coding	CASTOR family member 3 [Source:HGNC Symbol;Acc:HGNC:29954]	-2.00447	4.04318e-05	0.000155026
ENSG00000186350.12	RXRA	protein_coding	retinoid X receptor alpha [Source:HGNC Symbol;Acc:HGNC:10477]	-2.00468	8.08645e-13	1.03347e-11
ENSG00000006025.12	OSBPL7	protein_coding	oxysterol binding protein like 7 [Source:HGNC Symbol;Acc:HGNC:16387]	-2.00482	1.36004e-09	1.05395e-08
ENSG00000163704.12	PRRT3	protein_coding	proline rich transmembrane protein 3 [Source:HGNC Symbol;Acc:HGNC:26591]	-2.00491	9.29695e-07	4.69187e-06
ENSG00000134571.11	MYBPC3	protein_coding	myosin binding protein C3 [Source:HGNC Symbol;Acc:HGNC:7551]	-2.005	0.016415	0.0360146
ENSG00000141741.12	MIEN1	protein_coding	migration and invasion enhancer 1 [Source:HGNC Symbol;Acc:HGNC:28230]	-2.00507	3.27846e-07	1.76979e-06
ENSG00000065615.14	CYB5R4	protein_coding	cytochrome b5 reductase 4 [Source:HGNC Symbol;Acc:HGNC:20147]	-2.00507	2.35858e-08	1.50896e-07
ENSG00000247809.9	NR2F2-AS1	lncRNA	NR2F2 antisense RNA 1 [Source:HGNC Symbol;Acc:HGNC:44222]	-2.00508	0.000173134	0.000588072
ENSG00000137841.12	PLCB2	protein_coding	phospholipase C beta 2 [Source:HGNC Symbol;Acc:HGNC:9055]	-2.0054	2.92662e-12	3.41775e-11
ENSG00000164169.13	PRMT9	protein_coding	protein arginine methyltransferase 9 [Source:HGNC Symbol;Acc:HGNC:25099]	-2.00579	1.51318e-05	6.28451e-05
ENSG00000159658.12				-2.00586	1.20088e-10	1.09484e-09
ENSG00000064763.11	FAR2	protein_coding	fatty acyl-CoA reductase 2 [Source:HGNC Symbol;Acc:HGNC:25531]	-2.00589	2.25188e-07	1.2452e-06
ENSG00000196652.11	ZKSCAN5	protein_coding	zinc finger with KRAB and SCAN domains 5 [Source:HGNC Symbol;Acc:HGNC:12867]	-2.0062	1.0099e-09	7.99246e-09
ENSG00000160785.13	SLC25A44	protein_coding	solute carrier family 25 member 44 [Source:HGNC Symbol;Acc:HGNC:29036]	-2.00629	3.34088e-10	2.84108e-09
ENSG00000188725.8	SMIM15	protein_coding	small integral membrane protein 15 [Source:HGNC Symbol;Acc:HGNC:33861]	-2.00653	3.25474e-06	1.50568e-05
ENSG00000114757.19	PEX5L	protein_coding	peroxisomal biogenesis factor 5 like [Source:HGNC Symbol;Acc:HGNC:30024]	-2.007	0.0011648	0.00336659
ENSG00000116138.13	DNAJC16	protein_coding	DnaJ heat shock protein family (Hsp40) member C16 [Source:HGNC Symbol;Acc:HGNC:29157]	-2.00707	7.18689e-10	5.85899e-09
ENSG00000150636.17	CCDC102B	protein_coding	coiled-coil domain containing 102B [Source:HGNC Symbol;Acc:HGNC:26295]	-2.00761	0.00234442	0.00635729
ENSG00000124802.12	EEF1E1	protein_coding	eukaryotic translation elongation factor 1 epsilon 1 [Source:HGNC Symbol;Acc:HGNC:3212]	-2.00831	5.44584e-05	0.000203995
ENSG00000137720.8	C11orf1	protein_coding	chromosome 11 open reading frame 1 [Source:HGNC Symbol;Acc:HGNC:1163]	-2.00834	1.32441e-05	5.55214e-05
ENSG00000185340.15	GAS2L1	protein_coding	growth arrest specific 2 like 1 [Source:HGNC Symbol;Acc:HGNC:16955]	-2.00835	0.000235573	0.000780961
ENSG00000174547.13	MRPL11	protein_coding	mitochondrial ribosomal protein L11 [Source:HGNC Symbol;Acc:HGNC:14042]	-2.00837	2.04042e-09	1.53034e-08
ENSG00000269609.6	RPARP-AS1	lncRNA	RPARP antisense RNA 1 [Source:HGNC Symbol;Acc:HGNC:45238]	-2.00849	6.90801e-08	4.12068e-07
ENSG00000170881.4				-2.0087	6.38076e-08	3.82403e-07
ENSG00000119041.11	GTF3C3	protein_coding	general transcription factor IIIC subunit 3 [Source:HGNC Symbol;Acc:HGNC:4666]	-2.00892	1.18723e-09	9.30167e-09
ENSG00000131097.7	HIGD1B	protein_coding	HIG1 hypoxia inducible domain family member 1B [Source:HGNC Symbol;Acc:HGNC:24318]	-2.0091	0.0048741	0.0122863
ENSG00000204624.8	DISP3	protein_coding	dispatched RND transporter family member 3 [Source:HGNC Symbol;Acc:HGNC:29251]	-2.00941	2.06326e-05	8.36441e-05
ENSG00000108641.17				-2.00972	1.69578e-05	6.97056e-05
ENSG00000253961.1		lncRNA	novel transcript	-2.01012	0.0218176	0.0462301
ENSG00000279762.3		lncRNA	novel transcript, antisense to PSMD11	-2.01029	0.0107163	0.0248497
ENSG00000127837.9	AAMP	protein_coding	angio associated migratory cell protein [Source:HGNC Symbol;Acc:HGNC:18]	-2.01033	3.9539e-11	3.87485e-10
ENSG00000095066.11	HOOK2	protein_coding	hook microtubule tethering protein 2 [Source:HGNC Symbol;Acc:HGNC:19885]	-2.01036	8.73757e-11	8.13474e-10
ENSG00000111880.16	RNGTT	protein_coding	RNA guanylyltransferase and 5'-phosphatase [Source:HGNC Symbol;Acc:HGNC:10073]	-2.01037	3.91553e-09	2.80265e-08
ENSG00000246203.2		unprocessed_pseudogene	novel pseudogene	-2.0106	0.000900582	0.00266445
ENSG00000048828.17	FAM120A	protein_coding	family with sequence similarity 120A [Source:HGNC Symbol;Acc:HGNC:13247]	-2.01064	2.80307e-13	3.81904e-12
ENSG00000283589.4	GOLGA8N	protein_coding	golgin A8 family member N [Source:HGNC Symbol;Acc:HGNC:44405]	-2.01071	5.73221e-13	7.49745e-12
ENSG00000158467.16	AHCYL2	protein_coding	adenosylhomocysteinase like 2 [Source:HGNC Symbol;Acc:HGNC:22204]	-2.01078	1.3323e-10	1.20522e-09
ENSG00000156411.9				-2.01079	1.15502e-07	6.66156e-07
ENSG00000131844.16	MCCC2	protein_coding	methylcrotonoyl-CoA carboxylase 2 [Source:HGNC Symbol;Acc:HGNC:6937]	-2.01082	7.23381e-10	5.8865e-09
ENSG00000164151.12	ICE1	protein_coding	interactor of little elongation complex ELL subunit 1 [Source:HGNC Symbol;Acc:HGNC:29154]	-2.01085	1.73984e-11	1.80117e-10
ENSG00000103855.18	CD276	protein_coding	CD276 molecule [Source:HGNC Symbol;Acc:HGNC:19137]	-2.01116	4.42664e-09	3.14748e-08
ENSG00000135148.12	TRAFD1	protein_coding	TRAF-type zinc finger domain containing 1 [Source:HGNC Symbol;Acc:HGNC:24808]	-2.01131	9.43718e-08	5.51524e-07
ENSG00000107611.15				-2.01172	8.81753e-05	0.000316923
ENSG00000109572.14	CLCN3	protein_coding	chloride voltage-gated channel 3 [Source:HGNC Symbol;Acc:HGNC:2021]	-2.01209	1.73916e-08	1.13488e-07
ENSG00000101049.17	SGK2	protein_coding	serum/glucocorticoid regulated kinase 2 [Source:HGNC Symbol;Acc:HGNC:13900]	-2.01247	3.77236e-05	0.000145286
ENSG00000197417.8				-2.01274	0.00784878	0.0188338
ENSG00000123219.13	CENPK	protein_coding	centromere protein K [Source:HGNC Symbol;Acc:HGNC:29479]	-2.01279	1.84193e-06	8.83184e-06
ENSG00000006756.16	ARSD	protein_coding	arylsulfatase D [Source:HGNC Symbol;Acc:HGNC:717]	-2.01301	1.45366e-09	1.11874e-08
ENSG00000158683.8	PKD1L1	protein_coding	polycystin 1 like 1, transient receptor potential channel interacting [Source:HGNC Symbol;Acc:HGNC:18053]	-2.01302	0.018619	0.0402346
ENSG00000160953.16	PWWP3A	protein_coding	PWWP domain containing 3A, DNA repair factor [Source:HGNC Symbol;Acc:HGNC:29641]	-2.01307	1.69104e-13	2.39861e-12
ENSG00000152684.11	PELO	protein_coding	pelota mRNA surveillance and ribosome rescue factor [Source:HGNC Symbol;Acc:HGNC:8829]	-2.01323	4.42048e-08	2.71725e-07
ENSG00000138663.9	COPS4	protein_coding	COP9 signalosome subunit 4 [Source:HGNC Symbol;Acc:HGNC:16702]	-2.01376	1.08853e-06	5.41598e-06
ENSG00000167283.8	ATP5MG	protein_coding	ATP synthase membrane subunit g [Source:HGNC Symbol;Acc:HGNC:14247]	-2.01383	4.22376e-07	2.24661e-06
ENSG00000156162.16	DPY19L4	protein_coding	dpy-19 like 4 [Source:HGNC Symbol;Acc:HGNC:27829]	-2.01402	6.68417e-08	3.99604e-07
ENSG00000244300.3	GATA2-AS1	lncRNA	GATA2 antisense RNA 1 [Source:HGNC Symbol;Acc:HGNC:51108]	-2.01405	8.70815e-07	4.4247e-06
ENSG00000164961.16	WASHC5	protein_coding	WASH complex subunit 5 [Source:HGNC Symbol;Acc:HGNC:28984]	-2.01407	2.36376e-09	1.74936e-08
ENSG00000228817.4	BACH1-IT2	lncRNA	BACH1 intronic transcript 2 [Source:HGNC Symbol;Acc:HGNC:40007]	-2.01421	5.00348e-06	2.24985e-05
ENSG00000240793.1	UBA52P8	processed_pseudogene	ubiquitin A-52 residue ribosomal protein fusion product 1 pseudogene 8 [Source:HGNC Symbol;Acc:HGNC:35625]	-2.01446	0.0172987	0.0376761
ENSG00000110200.8	ANAPC15	protein_coding	anaphase promoting complex subunit 15 [Source:HGNC Symbol;Acc:HGNC:24531]	-2.01448	0.0153473	0.0339303
ENSG00000171055.15	FEZ2	protein_coding	fasciculation and elongation protein zeta 2 [Source:HGNC Symbol;Acc:HGNC:3660]	-2.01463	6.79533e-11	6.42919e-10
ENSG00000105821.15	DNAJC2	protein_coding	DnaJ heat shock protein family (Hsp40) member C2 [Source:HGNC Symbol;Acc:HGNC:13192]	-2.01495	6.49925e-11	6.16755e-10
ENSG00000127884.5	ECHS1	protein_coding	enoyl-CoA hydratase, short chain 1 [Source:HGNC Symbol;Acc:HGNC:3151]	-2.01516	9.3778e-10	7.47242e-09
ENSG00000168291.13	PDHB	protein_coding	pyruvate dehydrogenase E1 subunit beta [Source:HGNC Symbol;Acc:HGNC:8808]	-2.01519	5.7588e-09	4.01902e-08
ENSG00000220008.3	LINGO3	protein_coding	leucine rich repeat and Ig domain containing 3 [Source:HGNC Symbol;Acc:HGNC:21206]	-2.01519	7.54434e-10	6.10952e-09
ENSG00000141503.17	MINK1	protein_coding	misshapen like kinase 1 [Source:HGNC Symbol;Acc:HGNC:17565]	-2.01546	6.50292e-14	9.8122e-13
ENSG00000284024.2		protein_coding	heat shock protein family A (Hsp70) member 14 [Source:NCBI gene;Acc:51182]	-2.01555	1.11109e-08	7.45353e-08
ENSG00000173327.8	MAP3K11	protein_coding	mitogen-activated protein kinase kinase kinase 11 [Source:HGNC Symbol;Acc:HGNC:6850]	-2.01563	2.11163e-12	2.53557e-11
ENSG00000006016.11	CRLF1	protein_coding	cytokine receptor like factor 1 [Source:HGNC Symbol;Acc:HGNC:2364]	-2.01569	0.00348756	0.00908941
ENSG00000120256.11	LRP11	protein_coding	LDL receptor related protein 11 [Source:HGNC Symbol;Acc:HGNC:16936]	-2.01606	0.000206573	0.000692269
ENSG00000239207.2	GAPDHP39	processed_pseudogene	glyceraldehyde 3 phosphate dehydrogenase pseudogene 39 [Source:HGNC Symbol;Acc:HGNC:37796]	-2.01609	0.00318446	0.00838373
ENSG00000021762.20	OSBPL5	protein_coding	oxysterol binding protein like 5 [Source:HGNC Symbol;Acc:HGNC:16392]	-2.01611	4.20271e-14	6.52881e-13
ENSG00000211584.14	SLC48A1	protein_coding	solute carrier family 48 member 1 [Source:HGNC Symbol;Acc:HGNC:26035]	-2.01619	2.00151e-10	1.76476e-09
ENSG00000213918.10	DNASE1	protein_coding	deoxyribonuclease 1 [Source:HGNC Symbol;Acc:HGNC:2956]	-2.01651	5.68646e-11	5.43323e-10
ENSG00000004142.12	POLDIP2	protein_coding	DNA polymerase delta interacting protein 2 [Source:HGNC Symbol;Acc:HGNC:23781]	-2.01658	3.82337e-11	3.75104e-10
ENSG00000124104.19	SNX21	protein_coding	sorting nexin family member 21 [Source:HGNC Symbol;Acc:HGNC:16154]	-2.01683	0.000143629	0.000495385
ENSG00000012061.15				-2.01714	3.6208e-11	3.57059e-10
ENSG00000167291.16	TBC1D16	protein_coding	TBC1 domain family member 16 [Source:HGNC Symbol;Acc:HGNC:28356]	-2.01733	6.61572e-15	1.16167e-13
ENSG00000283317.1		lncRNA	novel transcript	-2.01754	0.000832827	0.00248532
ENSG00000163472.19	TMEM79	protein_coding	transmembrane protein 79 [Source:HGNC Symbol;Acc:HGNC:28196]	-2.01776	0.000110876	0.000390557
ENSG00000120662.16	MTRF1	protein_coding	mitochondrial translation release factor 1 [Source:HGNC Symbol;Acc:HGNC:7469]	-2.01782	5.29385e-08	3.2085e-07
ENSG00000198055.11	GRK6	protein_coding	G protein-coupled receptor kinase 6 [Source:HGNC Symbol;Acc:HGNC:4545]	-2.01792	8.30905e-15	1.43921e-13
ENSG00000213341.11	CHUK	protein_coding	component of inhibitor of nuclear factor kappa B kinase complex [Source:HGNC Symbol;Acc:HGNC:1974]	-2.01797	3.28583e-09	2.37923e-08
ENSG00000161920.10				-2.01807	0.00409402	0.0105197
ENSG00000131236.17	CAP1	protein_coding	cyclase associated actin cytoskeleton regulatory protein 1 [Source:HGNC Symbol;Acc:HGNC:20040]	-2.01828	3.45497e-10	2.93159e-09
ENSG00000153201.16	RANBP2	protein_coding	RAN binding protein 2 [Source:HGNC Symbol;Acc:HGNC:9848]	-2.01843	1.58976e-11	1.65539e-10
ENSG00000144560.15	VGLL4	protein_coding	vestigial like family member 4 [Source:HGNC Symbol;Acc:HGNC:28966]	-2.0185	2.35623e-12	2.8054e-11
ENSG00000051341.14	POLQ	protein_coding	DNA polymerase theta [Source:HGNC Symbol;Acc:HGNC:9186]	-2.01865	1.53031e-08	1.00692e-07
ENSG00000103647.12				-2.01869	8.19276e-09	5.59533e-08
ENSG00000182318.6	ZSCAN22	protein_coding	zinc finger and SCAN domain containing 22 [Source:HGNC Symbol;Acc:HGNC:4929]	-2.0192	1.77094e-08	1.15393e-07
ENSG00000213145.10	CRIP1	protein_coding	cysteine rich protein 1 [Source:HGNC Symbol;Acc:HGNC:2360]	-2.01947	0.00174209	0.00484853
ENSG00000245025.3		lncRNA	novel transcript, antisense to RHOBTB2	-2.01972	0.0036369	0.00944649
ENSG00000132294.15	EFR3A	protein_coding	EFR3 homolog A [Source:HGNC Symbol;Acc:HGNC:28970]	-2.01974	3.68847e-10	3.12083e-09
ENSG00000165792.17	METTL17	protein_coding	methyltransferase like 17 [Source:HGNC Symbol;Acc:HGNC:19280]	-2.01986	2.25637e-10	1.96492e-09
ENSG00000215908.10	CROCCP2	transcribed_unprocessed_pseudogene	CROCC pseudogene 2 [Source:HGNC Symbol;Acc:HGNC:28170]	-2.02013	2.04278e-13	2.85425e-12
ENSG00000138433.16	CIR1	protein_coding	corepressor interacting with RBPJ, 1 [Source:HGNC Symbol;Acc:HGNC:24217]	-2.02028	7.6624e-08	4.53636e-07
ENSG00000105568.18	PPP2R1A	protein_coding	protein phosphatase 2 scaffold subunit Aalpha [Source:HGNC Symbol;Acc:HGNC:9302]	-2.02031	2.63249e-13	3.59971e-12
ENSG00000006007.12	GDE1	protein_coding	glycerophosphodiester phosphodiesterase 1 [Source:HGNC Symbol;Acc:HGNC:29644]	-2.02062	7.9097e-09	5.41166e-08
ENSG00000167524.14				-2.02065	2.53664e-07	1.39261e-06
ENSG00000117153.16	KLHL12	protein_coding	kelch like family member 12 [Source:HGNC Symbol;Acc:HGNC:19360]	-2.02076	2.21946e-09	1.65123e-08
ENSG00000117528.14	ABCD3	protein_coding	ATP binding cassette subfamily D member 3 [Source:HGNC Symbol;Acc:HGNC:67]	-2.02078	3.50769e-09	2.52488e-08
ENSG00000212916.4	MAP10	protein_coding	microtubule associated protein 10 [Source:HGNC Symbol;Acc:HGNC:29265]	-2.02104	1.59939e-06	7.74929e-06
ENSG00000105472.13	CLEC11A	protein_coding	C-type lectin domain containing 11A [Source:HGNC Symbol;Acc:HGNC:10576]	-2.02106	7.38377e-12	8.08415e-11
ENSG00000149929.16	HIRIP3	protein_coding	HIRA interacting protein 3 [Source:HGNC Symbol;Acc:HGNC:4917]	-2.02124	1.18784e-07	6.83762e-07
ENSG00000185808.13	PIGP	protein_coding	phosphatidylinositol glycan anchor biosynthesis class P [Source:HGNC Symbol;Acc:HGNC:3046]	-2.02145	2.32423e-05	9.30839e-05
ENSG00000146833.15	TRIM4	protein_coding	tripartite motif containing 4 [Source:HGNC Symbol;Acc:HGNC:16275]	-2.02153	2.56359e-09	1.88891e-08
ENSG00000104687.14	GSR	protein_coding	glutathione-disulfide reductase [Source:HGNC Symbol;Acc:HGNC:4623]	-2.02154	4.1341e-12	4.69893e-11
ENSG00000115825.10	PRKD3	protein_coding	protein kinase D3 [Source:HGNC Symbol;Acc:HGNC:9408]	-2.02159	3.53201e-06	1.62442e-05
ENSG00000104969.10	SGTA	protein_coding	small glutamine rich tetratricopeptide repeat containing alpha [Source:HGNC Symbol;Acc:HGNC:10819]	-2.02164	9.9611e-12	1.07092e-10
ENSG00000129951.18	PLPPR3	protein_coding	phospholipid phosphatase related 3 [Source:HGNC Symbol;Acc:HGNC:23497]	-2.02172	8.21012e-10	6.59688e-09
ENSG00000136279.20	DBNL	protein_coding	drebrin like [Source:HGNC Symbol;Acc:HGNC:2696]	-2.02178	3.29426e-15	5.99654e-14
ENSG00000070010.19	UFD1	protein_coding	ubiquitin recognition factor in ER associated degradation 1 [Source:HGNC Symbol;Acc:HGNC:12520]	-2.02209	1.53525e-12	1.87795e-11
ENSG00000284959.2		lncRNA	novel transcript, antisense to TSHR	-2.02217	0.00740072	0.0178755
ENSG00000155542.12	SETD9	protein_coding	SET domain containing 9 [Source:HGNC Symbol;Acc:HGNC:28508]	-2.02234	0.0115586	0.0265321
ENSG00000260276.2		lncRNA	novel transcript, antisense to CARHSP1	-2.02265	0.000412179	0.00130512
ENSG00000187097.12	ENTPD5	protein_coding	ectonucleoside triphosphate diphosphohydrolase 5 (inactive) [Source:HGNC Symbol;Acc:HGNC:3367]	-2.02265	2.77035e-07	1.51224e-06
ENSG00000125637.16	PSD4	protein_coding	pleckstrin and Sec7 domain containing 4 [Source:HGNC Symbol;Acc:HGNC:19096]	-2.02268	1.50548e-15	2.87716e-14
ENSG00000158089.15	GALNT14	protein_coding	polypeptide N-acetylgalactosaminyltransferase 14 [Source:HGNC Symbol;Acc:HGNC:22946]	-2.02274	2.62888e-12	3.09023e-11
ENSG00000234776.5	C11orf94	protein_coding	chromosome 11 open reading frame 94 [Source:HGNC Symbol;Acc:HGNC:37213]	-2.02301	0.0195144	0.0418861
ENSG00000253910.2	PCDHGB2	protein_coding	protocadherin gamma subfamily B, 2 [Source:HGNC Symbol;Acc:HGNC:8709]	-2.02302	0.00273563	0.00731383
ENSG00000174437.17	ATP2A2	protein_coding	ATPase sarcoplasmic/endoplasmic reticulum Ca2+ transporting 2 [Source:HGNC Symbol;Acc:HGNC:812]	-2.02306	4.34206e-13	5.77212e-12
ENSG00000073737.16	DHRS9	protein_coding	dehydrogenase/reductase 9 [Source:HGNC Symbol;Acc:HGNC:16888]	-2.02309	5.1452e-05	0.000193436
ENSG00000246820.2	RIC3-DT	lncRNA	RIC3 divergent transcript [Source:HGNC Symbol;Acc:HGNC:54191]	-2.02315	0.00126046	0.00361385
ENSG00000211452.10				-2.02318	0.0006193	0.00189775
ENSG00000047410.14	TPR	protein_coding	translocated promoter region, nuclear basket protein [Source:HGNC Symbol;Acc:HGNC:12017]	-2.02327	2.29283e-10	1.99538e-09
ENSG00000267702.1		lncRNA	novel transcript, sense intronic C18orf1	-2.02348	2.80929e-07	1.53132e-06
ENSG00000279561.2		TEC	TEC	-2.02366	0.00979304	0.0229428
ENSG00000268364.2	SMC5-AS1	lncRNA	SMC5 antisense RNA 1 (head to head) [Source:HGNC Symbol;Acc:HGNC:48718]	-2.02367	0.00179434	0.00497741
ENSG00000181544.15	FANCB	protein_coding	FA complementation group B [Source:HGNC Symbol;Acc:HGNC:3583]	-2.02403	2.97561e-07	1.61541e-06
ENSG00000105245.9	NUMBL	protein_coding	NUMB like endocytic adaptor protein [Source:HGNC Symbol;Acc:HGNC:8061]	-2.02444	2.45582e-12	2.91233e-11
ENSG00000184009.12	ACTG1	protein_coding	actin gamma 1 [Source:HGNC Symbol;Acc:HGNC:144]	-2.02453	8.89084e-12	9.64361e-11
ENSG00000271199.1		lncRNA	novel transcript, sense overlapping FTX	-2.02493	0.0084058	0.0200199
ENSG00000154380.17	ENAH	protein_coding	ENAH actin regulator [Source:HGNC Symbol;Acc:HGNC:18271]	-2.02504	7.63349e-10	6.17613e-09
ENSG00000076604.15	TRAF4	protein_coding	TNF receptor associated factor 4 [Source:HGNC Symbol;Acc:HGNC:12034]	-2.02505	3.20135e-08	2.0145e-07
ENSG00000125863.20	MKKS	protein_coding	McKusick-Kaufman syndrome [Source:HGNC Symbol;Acc:HGNC:7108]	-2.02512	4.45154e-07	2.36354e-06
ENSG00000088876.12				-2.02552	2.89566e-09	2.11327e-08
ENSG00000102978.13	POLR2C	protein_coding	RNA polymerase II subunit C [Source:HGNC Symbol;Acc:HGNC:9189]	-2.02565	7.72413e-10	6.24193e-09
ENSG00000136371.10				-2.02595	0.00131162	0.00374851
ENSG00000050405.13	LIMA1	protein_coding	LIM domain and actin binding 1 [Source:HGNC Symbol;Acc:HGNC:24636]	-2.02595	1.40168e-09	1.0834e-08
ENSG00000114302.16	PRKAR2A	protein_coding	protein kinase cAMP-dependent type II regulatory subunit alpha [Source:HGNC Symbol;Acc:HGNC:9391]	-2.026	5.4061e-11	5.17877e-10
ENSG00000165511.6	ZNF22-AS1	lncRNA	ZNF22 antisense RNA 1 [Source:HGNC Symbol;Acc:HGNC:23509]	-2.02633	0.00045188	0.0014191
ENSG00000175352.11	NRIP3	protein_coding	nuclear receptor interacting protein 3 [Source:HGNC Symbol;Acc:HGNC:1167]	-2.02659	6.04828e-08	3.64105e-07
ENSG00000230732.4		lncRNA	novel transcript	-2.02675	0.000493738	0.00154188
ENSG00000140538.16	NTRK3	protein_coding	neurotrophic receptor tyrosine kinase 3 [Source:HGNC Symbol;Acc:HGNC:8033]	-2.02712	2.81401e-09	2.06041e-08
ENSG00000197841.15	ZNF181	protein_coding	zinc finger protein 181 [Source:HGNC Symbol;Acc:HGNC:12971]	-2.0275	0.000267315	0.000876547
ENSG00000270124.1		lncRNA	novel transcript	-2.02784	0.000298871	0.000972055
ENSG00000123143.12				-2.02827	2.43445e-13	3.35432e-12
ENSG00000273218.1		lncRNA	novel transcript	-2.02828	0.00340221	0.00888772
ENSG00000127191.18	TRAF2	protein_coding	TNF receptor associated factor 2 [Source:HGNC Symbol;Acc:HGNC:12032]	-2.02856	1.9482e-10	1.72172e-09
ENSG00000126749.16	EMG1	protein_coding	EMG1 N1-specific pseudouridine methyltransferase [Source:HGNC Symbol;Acc:HGNC:16912]	-2.02859	2.41663e-11	2.44887e-10
ENSG00000167513.9	CDT1	protein_coding	chromatin licensing and DNA replication factor 1 [Source:HGNC Symbol;Acc:HGNC:24576]	-2.02877	2.0777e-09	1.55526e-08
ENSG00000132906.18	CASP9	protein_coding	caspase 9 [Source:HGNC Symbol;Acc:HGNC:1511]	-2.02882	5.07711e-08	3.08551e-07
ENSG00000136950.13	ARPC5L	protein_coding	actin related protein 2/3 complex subunit 5 like [Source:HGNC Symbol;Acc:HGNC:23366]	-2.02886	2.08263e-07	1.1559e-06
ENSG00000106591.4	MRPL32	protein_coding	mitochondrial ribosomal protein L32 [Source:HGNC Symbol;Acc:HGNC:14035]	-2.02896	2.00047e-10	1.76443e-09
ENSG00000174989.13	FBXW8	protein_coding	F-box and WD repeat domain containing 8 [Source:HGNC Symbol;Acc:HGNC:13597]	-2.02908	4.61276e-11	4.47151e-10
ENSG00000130305.17	NSUN5	protein_coding	NOP2/Sun RNA methyltransferase 5 [Source:HGNC Symbol;Acc:HGNC:16385]	-2.02917	9.02458e-11	8.38158e-10
ENSG00000231104.8		lncRNA	novel transcript, antisense to RAB11FIP2	-2.02921	0.0169204	0.0369663
ENSG00000104442.10	ARMC1	protein_coding	armadillo repeat containing 1 [Source:HGNC Symbol;Acc:HGNC:17684]	-2.0293	9.28505e-08	5.43107e-07
ENSG00000100726.15	TELO2	protein_coding	telomere maintenance 2 [Source:HGNC Symbol;Acc:HGNC:29099]	-2.02937	3.85042e-13	5.15433e-12
ENSG00000198468.9	FLVCR1-DT	lncRNA	FLVCR1 divergent transcript [Source:HGNC Symbol;Acc:HGNC:39077]	-2.02955	0.00404321	0.0103971
ENSG00000106244.13	PDAP1	protein_coding	PDGFA associated protein 1 [Source:HGNC Symbol;Acc:HGNC:14634]	-2.02971	2.15839e-11	2.20889e-10
ENSG00000149531.15	FRG1BP	unprocessed_pseudogene	FSHD region gene 1 family member B, pseudogene [Source:HGNC Symbol;Acc:HGNC:15792]	-2.02992	7.49972e-05	0.000273406
ENSG00000184924.5	PTRHD1	protein_coding	peptidyl-tRNA hydrolase domain containing 1 [Source:HGNC Symbol;Acc:HGNC:33782]	-2.03009	2.94255e-05	0.000115602
ENSG00000163104.17	SMARCAD1	protein_coding	SWI/SNF-related, matrix-associated actin-dependent regulator of chromatin, subfamily a, containing DEAD/H box 1 [Source:HGNC Symbol;Acc:HGNC:18398]	-2.03013	1.06723e-08	7.17907e-08
ENSG00000175745.14	NR2F1	protein_coding	nuclear receptor subfamily 2 group F member 1 [Source:HGNC Symbol;Acc:HGNC:7975]	-2.03015	0.00441465	0.0112669
ENSG00000106682.14	EIF4H	protein_coding	eukaryotic translation initiation factor 4H [Source:HGNC Symbol;Acc:HGNC:12741]	-2.03016	6.50039e-11	6.16755e-10
ENSG00000286223.1		lncRNA	novel transcript, antisense to NOP58	-2.03023	0.00855948	0.020348
ENSG00000257621.8	PSMA3-AS1	lncRNA	PSMA3 antisense RNA 1 [Source:HGNC Symbol;Acc:HGNC:26445]	-2.03035	1.60094e-12	1.95562e-11
ENSG00000123609.11	NMI	protein_coding	N-myc and STAT interactor [Source:HGNC Symbol;Acc:HGNC:7854]	-2.03041	9.87391e-09	6.66371e-08
ENSG00000159267.14	HLCS	protein_coding	holocarboxylase synthetase [Source:HGNC Symbol;Acc:HGNC:4976]	-2.03101	4.99043e-13	6.58182e-12
ENSG00000270911.1		processed_pseudogene	CTAGE family, member 5 (CTAGE5) pseudogene	-2.0311	0.016581	0.0363225
ENSG00000117682.17	DHDDS	protein_coding	dehydrodolichyl diphosphate synthase subunit [Source:HGNC Symbol;Acc:HGNC:20603]	-2.03127	2.59427e-13	3.5508e-12
ENSG00000226367.6	ST7-AS2	lncRNA	ST7 antisense RNA 2 [Source:HGNC Symbol;Acc:HGNC:16044]	-2.03128	0.00125888	0.0036101
ENSG00000118579.13	MED28	protein_coding	mediator complex subunit 28 [Source:HGNC Symbol;Acc:HGNC:24628]	-2.03135	6.1261e-14	9.28018e-13
ENSG00000214827.11	MTCP1	protein_coding	mature T cell proliferation 1 [Source:HGNC Symbol;Acc:HGNC:7423]	-2.03141	0.0134788	0.0303729
ENSG00000143149.12	ALDH9A1	protein_coding	aldehyde dehydrogenase 9 family member A1 [Source:HGNC Symbol;Acc:HGNC:412]	-2.03157	3.35766e-09	2.42796e-08
ENSG00000086289.12	EPDR1	protein_coding	ependymin related 1 [Source:HGNC Symbol;Acc:HGNC:17572]	-2.03166	1.19107e-09	9.32717e-09
ENSG00000139180.11	NDUFA9	protein_coding	NADH:ubiquinone oxidoreductase subunit A9 [Source:HGNC Symbol;Acc:HGNC:7693]	-2.03168	2.57689e-09	1.89819e-08
ENSG00000171453.20	POLR1C	protein_coding	RNA polymerase I and III subunit C [Source:HGNC Symbol;Acc:HGNC:20194]	-2.03185	4.54883e-14	7.03389e-13
ENSG00000119707.14	RBM25	protein_coding	RNA binding motif protein 25 [Source:HGNC Symbol;Acc:HGNC:23244]	-2.03223	2.84313e-11	2.84876e-10
ENSG00000273350.1		lncRNA	novel transcript, sense intronic to SEC14L2	-2.03232	0.0105262	0.0244616
ENSG00000181027.11	FKRP	protein_coding	fukutin related protein [Source:HGNC Symbol;Acc:HGNC:17997]	-2.03233	1.28311e-09	9.98664e-09
ENSG00000153531.13	ADPRHL1	protein_coding	ADP-ribosylhydrolase like 1 [Source:HGNC Symbol;Acc:HGNC:21303]	-2.03285	7.42213e-05	0.000270798
ENSG00000275052.5	PPP4R3B	protein_coding	protein phosphatase 4 regulatory subunit 3B [Source:HGNC Symbol;Acc:HGNC:29267]	-2.03323	3.76914e-10	3.18707e-09
ENSG00000135912.11	TTLL4	protein_coding	tubulin tyrosine ligase like 4 [Source:HGNC Symbol;Acc:HGNC:28976]	-2.03336	8.65114e-15	1.49268e-13
ENSG00000129187.14	DCTD	protein_coding	dCMP deaminase [Source:HGNC Symbol;Acc:HGNC:2710]	-2.0334	3.21352e-12	3.72682e-11
ENSG00000133111.3				-2.03349	1.97386e-05	8.02504e-05
ENSG00000061656.10	SPAG4	protein_coding	sperm associated antigen 4 [Source:HGNC Symbol;Acc:HGNC:11214]	-2.03351	6.24168e-05	0.000231126
ENSG00000153391.15	INO80C	protein_coding	INO80 complex subunit C [Source:HGNC Symbol;Acc:HGNC:26994]	-2.03351	6.01722e-06	2.67695e-05
ENSG00000273010.1		lncRNA	novel transcript, antisense to LRIF1	-2.03358	0.0105299	0.0244682
ENSG00000104870.13	FCGRT	protein_coding	Fc fragment of IgG receptor and transporter [Source:HGNC Symbol;Acc:HGNC:3621]	-2.03393	5.37263e-13	7.05467e-12
ENSG00000170145.5	SIK2	protein_coding	salt inducible kinase 2 [Source:HGNC Symbol;Acc:HGNC:21680]	-2.034	1.28074e-10	1.16369e-09
ENSG00000155438.12	NIFK	protein_coding	nucleolar protein interacting with the FHA domain of MKI67 [Source:HGNC Symbol;Acc:HGNC:17838]	-2.03406	3.37644e-09	2.44089e-08
ENSG00000161179.13				-2.0343	3.14211e-10	2.68567e-09
ENSG00000180096.12	SEPTIN1	protein_coding	septin 1 [Source:HGNC Symbol;Acc:HGNC:2879]	-2.03432	1.79135e-05	7.33383e-05
ENSG00000231607.12	DLEU2	lncRNA	deleted in lymphocytic leukemia 2 [Source:HGNC Symbol;Acc:HGNC:13748]	-2.03454	1.79035e-10	1.59431e-09
ENSG00000167881.15	SRP68	protein_coding	signal recognition particle 68 [Source:HGNC Symbol;Acc:HGNC:11302]	-2.03499	1.1387e-09	8.93796e-09
ENSG00000140650.12	PMM2	protein_coding	phosphomannomutase 2 [Source:HGNC Symbol;Acc:HGNC:9115]	-2.03619	3.02135e-11	3.00822e-10
ENSG00000281490.1	CICP14	processed_pseudogene	capicua transcriptional repressor pseudogene 14 [Source:HGNC Symbol;Acc:HGNC:38542]	-2.03626	3.14604e-07	1.70345e-06
ENSG00000196305.17	IARS1	protein_coding	isoleucyl-tRNA synthetase 1 [Source:HGNC Symbol;Acc:HGNC:5330]	-2.03666	6.67691e-14	1.00577e-12
ENSG00000234619.1	RPL7P11	processed_pseudogene	ribosomal protein L7 pseudogene 11 [Source:HGNC Symbol;Acc:HGNC:35667]	-2.03698	0.00802542	0.0192079
ENSG00000162607.13	USP1	protein_coding	ubiquitin specific peptidase 1 [Source:HGNC Symbol;Acc:HGNC:12607]	-2.03707	1.38219e-07	7.88693e-07
ENSG00000161618.10	ALDH16A1	protein_coding	aldehyde dehydrogenase 16 family member A1 [Source:HGNC Symbol;Acc:HGNC:28114]	-2.03737	5.85152e-12	6.49139e-11
ENSG00000279720.1	SOWAHCP2	processed_pseudogene	SOWAHC pseudogene 2 [Source:HGNC Symbol;Acc:HGNC:54506]	-2.0375	0.0110648	0.0255517
ENSG00000224888.4		lncRNA	novel transcript, antisense to FAM38A	-2.03757	3.48808e-06	1.6056e-05
ENSG00000167461.12	RAB8A	protein_coding	RAB8A, member RAS oncogene family [Source:HGNC Symbol;Acc:HGNC:7007]	-2.03802	1.10425e-09	8.68788e-09
ENSG00000154760.14	SLFN13	protein_coding	schlafen family member 13 [Source:HGNC Symbol;Acc:HGNC:26481]	-2.03828	3.43706e-09	2.47936e-08
ENSG00000138796.16				-2.03838	2.63707e-10	2.28089e-09
ENSG00000135441.7	BLOC1S1	protein_coding	biogenesis of lysosomal organelles complex 1 subunit 1 [Source:HGNC Symbol;Acc:HGNC:4200]	-2.03846	0.000242419	0.000800688
ENSG00000196367.13	TRRAP	protein_coding	transformation/transcription domain associated protein [Source:HGNC Symbol;Acc:HGNC:12347]	-2.03874	1.29784e-15	2.50532e-14
ENSG00000145740.19	SLC30A5	protein_coding	solute carrier family 30 member 5 [Source:HGNC Symbol;Acc:HGNC:19089]	-2.03885	2.3592e-08	1.509e-07
ENSG00000124098.10	FAM210B	protein_coding	family with sequence similarity 210 member B [Source:HGNC Symbol;Acc:HGNC:16102]	-2.03904	3.36016e-07	1.81061e-06
ENSG00000147684.9	NDUFB9	protein_coding	NADH:ubiquinone oxidoreductase subunit B9 [Source:HGNC Symbol;Acc:HGNC:7704]	-2.03908	4.6349e-10	3.87031e-09
ENSG00000167528.12	ZNF641	protein_coding	zinc finger protein 641 [Source:HGNC Symbol;Acc:HGNC:31834]	-2.03917	8.96695e-09	6.09148e-08
ENSG00000108559.12	NUP88	protein_coding	nucleoporin 88 [Source:HGNC Symbol;Acc:HGNC:8067]	-2.0392	2.64035e-11	2.65749e-10
ENSG00000143315.8	PIGM	protein_coding	phosphatidylinositol glycan anchor biosynthesis class M [Source:HGNC Symbol;Acc:HGNC:18858]	-2.03939	8.47434e-11	7.90339e-10
ENSG00000117481.10	NSUN4	protein_coding	NOP2/Sun RNA methyltransferase 4 [Source:HGNC Symbol;Acc:HGNC:31802]	-2.03968	1.20711e-12	1.49291e-11
ENSG00000095906.17	NUBP2	protein_coding	nucleotide binding protein 2 [Source:HGNC Symbol;Acc:HGNC:8042]	-2.03971	9.77472e-11	9.04069e-10
ENSG00000138166.6	DUSP5	protein_coding	dual specificity phosphatase 5 [Source:HGNC Symbol;Acc:HGNC:3071]	-2.04004	1.86624e-08	1.2122e-07
ENSG00000171723.15	GPHN	protein_coding	gephyrin [Source:HGNC Symbol;Acc:HGNC:15465]	-2.0402	2.9107e-11	2.90777e-10
ENSG00000135744.8	AGT	protein_coding	angiotensinogen [Source:HGNC Symbol;Acc:HGNC:333]	-2.04038	0.000651283	0.00198622
ENSG00000140598.15	EFL1	protein_coding	elongation factor like GTPase 1 [Source:HGNC Symbol;Acc:HGNC:25789]	-2.04046	3.4216e-11	3.38715e-10
ENSG00000197275.14	RAD54B	protein_coding	RAD54 homolog B [Source:HGNC Symbol;Acc:HGNC:17228]	-2.04051	0.00028758	0.000938634
ENSG00000102265.12	TIMP1	protein_coding	TIMP metallopeptidase inhibitor 1 [Source:HGNC Symbol;Acc:HGNC:11820]	-2.04056	9.17811e-10	7.32636e-09
ENSG00000198673.10	TAFA2	protein_coding	TAFA chemokine like family member 2 [Source:HGNC Symbol;Acc:HGNC:21589]	-2.04057	9.3406e-05	0.000334155
ENSG00000179598.6	PLD6	protein_coding	phospholipase D family member 6 [Source:HGNC Symbol;Acc:HGNC:30447]	-2.0406	2.3886e-07	1.31754e-06
ENSG00000148343.18	MIGA2	protein_coding	mitoguardin 2 [Source:HGNC Symbol;Acc:HGNC:23621]	-2.04076	1.03257e-12	1.28894e-11
ENSG00000269743.3	SLC25A53	protein_coding	solute carrier family 25 member 53 [Source:HGNC Symbol;Acc:HGNC:31894]	-2.04097	0.000263686	0.000865068
ENSG00000151366.13	NDUFC2	protein_coding	NADH:ubiquinone oxidoreductase subunit C2 [Source:HGNC Symbol;Acc:HGNC:7706]	-2.04099	7.28313e-06	3.19611e-05
ENSG00000167685.15	ZNF444	protein_coding	zinc finger protein 444 [Source:HGNC Symbol;Acc:HGNC:16052]	-2.04106	7.9907e-12	8.73083e-11
ENSG00000152332.16	UHMK1	protein_coding	U2AF homology motif kinase 1 [Source:HGNC Symbol;Acc:HGNC:19683]	-2.04107	5.7e-10	4.70693e-09
ENSG00000160075.12	SSU72	protein_coding	SSU72 homolog, RNA polymerase II CTD phosphatase [Source:HGNC Symbol;Acc:HGNC:25016]	-2.04145	1.52956e-13	2.18498e-12
ENSG00000133997.11	MED6	protein_coding	mediator complex subunit 6 [Source:HGNC Symbol;Acc:HGNC:19970]	-2.04146	1.57196e-08	1.03281e-07
ENSG00000196199.14	MPHOSPH8	protein_coding	M-phase phosphoprotein 8 [Source:HGNC Symbol;Acc:HGNC:29810]	-2.04151	2.35572e-10	2.04752e-09
ENSG00000066117.15	SMARCD1	protein_coding	SWI/SNF related, matrix associated, actin dependent regulator of chromatin, subfamily d, member 1 [Source:HGNC Symbol;Acc:HGNC:11106]	-2.04162	1.14306e-11	1.2155e-10
ENSG00000106603.18				-2.04164	1.70206e-12	2.0716e-11
ENSG00000101181.17	MTG2	protein_coding	mitochondrial ribosome associated GTPase 2 [Source:HGNC Symbol;Acc:HGNC:16239]	-2.04178	5.02202e-10	4.17536e-09
ENSG00000276529.1		lncRNA	novel transcript	-2.04188	0.00395998	0.0102076
ENSG00000235652.8				-2.04205	1.16041e-06	5.74482e-06
ENSG00000232434.2	AJM1	protein_coding	apical junction component 1 homolog [Source:HGNC Symbol;Acc:HGNC:37284]	-2.04214	1.10517e-06	5.49573e-06
ENSG00000135378.4	PRRG4	protein_coding	proline rich and Gla domain 4 [Source:HGNC Symbol;Acc:HGNC:30799]	-2.04219	3.12921e-05	0.000122326
ENSG00000280321.1		TEC	TEC	-2.04233	0.00171468	0.00477968
ENSG00000259479.6	SORD2P	transcribed_unprocessed_pseudogene	sorbitol dehydrogenase 2, pseudogene [Source:HGNC Symbol;Acc:HGNC:49919]	-2.04262	0.00140854	0.00400374
ENSG00000248843.1		processed_pseudogene	ribosomal protein L7a (RPL7A) pseudogene	-2.04263	0.0167526	0.0366504
ENSG00000198804.2	MT-CO1	protein_coding	mitochondrially encoded cytochrome c oxidase I [Source:HGNC Symbol;Acc:HGNC:7419]	-2.0427	3.92606e-12	4.48528e-11
ENSG00000103653.16	CSK	protein_coding	C-terminal Src kinase [Source:HGNC Symbol;Acc:HGNC:2444]	-2.04271	3.38075e-14	5.32562e-13
ENSG00000227543.5	SPAG5-AS1	lncRNA	SPAG5 antisense RNA 1 [Source:HGNC Symbol;Acc:HGNC:41140]	-2.04287	0.000155392	0.00053253
ENSG00000257267.3	ZNF271P	transcribed_unitary_pseudogene	zinc finger protein 271, pseudogene [Source:HGNC Symbol;Acc:HGNC:13065]	-2.04302	1.31014e-10	1.18839e-09
ENSG00000156374.16	PCGF6	protein_coding	polycomb group ring finger 6 [Source:HGNC Symbol;Acc:HGNC:21156]	-2.04306	5.34934e-08	3.2392e-07
ENSG00000174564.13	IL20RB	protein_coding	interleukin 20 receptor subunit beta [Source:HGNC Symbol;Acc:HGNC:6004]	-2.04316	0.0105619	0.0245256
ENSG00000162396.6	PARS2	protein_coding	prolyl-tRNA synthetase 2, mitochondrial [Source:HGNC Symbol;Acc:HGNC:30563]	-2.04319	2.69705e-06	1.26214e-05
ENSG00000172469.16	MANEA	protein_coding	mannosidase endo-alpha [Source:HGNC Symbol;Acc:HGNC:21072]	-2.04322	3.11913e-07	1.68956e-06
ENSG00000184900.15				-2.04331	3.00655e-12	3.50499e-11
ENSG00000154124.5	OTULIN	protein_coding	OTU deubiquitinase with linear linkage specificity [Source:HGNC Symbol;Acc:HGNC:25118]	-2.0439	1.10329e-09	8.68284e-09
ENSG00000176386.9	CDC26	protein_coding	cell division cycle 26 [Source:HGNC Symbol;Acc:HGNC:17839]	-2.04392	0.0222781	0.0470646
ENSG00000113272.14	THG1L	protein_coding	tRNA-histidine guanylyltransferase 1 like [Source:HGNC Symbol;Acc:HGNC:26053]	-2.04456	4.04301e-08	2.50128e-07
ENSG00000166262.16	FAM227B	protein_coding	family with sequence similarity 227 member B [Source:HGNC Symbol;Acc:HGNC:26543]	-2.04463	5.81079e-06	2.58984e-05
ENSG00000108591.10	DRG2	protein_coding	developmentally regulated GTP binding protein 2 [Source:HGNC Symbol;Acc:HGNC:3030]	-2.04508	8.62131e-13	1.09608e-11
ENSG00000102178.13	UBL4A	protein_coding	ubiquitin like 4A [Source:HGNC Symbol;Acc:HGNC:12505]	-2.04511	4.57211e-11	4.43531e-10
ENSG00000152804.11	HHEX	protein_coding	hematopoietically expressed homeobox [Source:HGNC Symbol;Acc:HGNC:4901]	-2.04541	1.69672e-08	1.11042e-07
ENSG00000189419.8	SPATA41	lncRNA	spermatogenesis associated 41 [Source:HGNC Symbol;Acc:HGNC:48613]	-2.04548	0.0207093	0.0441364
ENSG00000138621.12	PPCDC	protein_coding	phosphopantothenoylcysteine decarboxylase [Source:HGNC Symbol;Acc:HGNC:28107]	-2.04549	4.41813e-10	3.70545e-09
ENSG00000268041.2	ERFL	protein_coding	ETS repressor factor like [Source:HGNC Symbol;Acc:HGNC:53894]	-2.04565	0.000763017	0.00229848
ENSG00000122965.11	RBM19	protein_coding	RNA binding motif protein 19 [Source:HGNC Symbol;Acc:HGNC:29098]	-2.04565	8.73863e-15	1.50681e-13
ENSG00000144040.12				-2.04576	1.09662e-11	1.17192e-10
ENSG00000177455.14				-2.04581	3.68532e-07	1.97471e-06
ENSG00000108010.12	GLRX3	protein_coding	glutaredoxin 3 [Source:HGNC Symbol;Acc:HGNC:15987]	-2.04607	2.05591e-11	2.10723e-10
ENSG00000137154.13	RPS6	protein_coding	ribosomal protein S6 [Source:HGNC Symbol;Acc:HGNC:10429]	-2.04617	1.43071e-13	2.05362e-12
ENSG00000110811.20	P3H3	protein_coding	prolyl 3-hydroxylase 3 [Source:HGNC Symbol;Acc:HGNC:19318]	-2.04622	8.88195e-06	3.84674e-05
ENSG00000274315.1		lncRNA	novel transcript, antisense to FAR2	-2.04643	0.0176848	0.0384233
ENSG00000145494.11				-2.0466	4.85581e-07	2.56499e-06
ENSG00000213638.6	ADAT3	protein_coding	adenosine deaminase tRNA specific 3 [Source:HGNC Symbol;Acc:HGNC:25151]	-2.04677	1.77658e-05	7.27925e-05
ENSG00000074706.13	IPCEF1	protein_coding	interaction protein for cytohesin exchange factors 1 [Source:HGNC Symbol;Acc:HGNC:21204]	-2.04678	5.49541e-05	0.00020565
ENSG00000182600.9	SNORC	protein_coding	secondary ossification center associated regulator of chondrocyte maturation [Source:HGNC Symbol;Acc:HGNC:33763]	-2.04681	0.00861023	0.0204487
ENSG00000165650.12	PDZD8	protein_coding	PDZ domain containing 8 [Source:HGNC Symbol;Acc:HGNC:26974]	-2.04684	2.29751e-11	2.33611e-10
ENSG00000173852.14	DPY19L1	protein_coding	dpy-19 like C-mannosyltransferase 1 [Source:HGNC Symbol;Acc:HGNC:22205]	-2.04727	1.16961e-08	7.81872e-08
ENSG00000174917.8	MICOS13	protein_coding	mitochondrial contact site and cristae organizing system subunit 13 [Source:HGNC Symbol;Acc:HGNC:33702]	-2.04731	7.60564e-10	6.15545e-09
ENSG00000102007.11	PLP2	protein_coding	proteolipid protein 2 [Source:HGNC Symbol;Acc:HGNC:9087]	-2.04741	2.72368e-09	1.99918e-08
ENSG00000123200.16	ZC3H13	protein_coding	zinc finger CCCH-type containing 13 [Source:HGNC Symbol;Acc:HGNC:20368]	-2.04754	6.14227e-11	5.85053e-10
ENSG00000259431.6	THTPA	protein_coding	thiamine triphosphatase [Source:HGNC Symbol;Acc:HGNC:18987]	-2.04759	0.00114373	0.00331184
ENSG00000122692.9	SMU1	protein_coding	SMU1 DNA replication regulator and spliceosomal factor [Source:HGNC Symbol;Acc:HGNC:18247]	-2.04776	2.02641e-10	1.78496e-09
ENSG00000143337.18	TOR1AIP1	protein_coding	torsin 1A interacting protein 1 [Source:HGNC Symbol;Acc:HGNC:29456]	-2.0479	2.66813e-09	1.9627e-08
ENSG00000274675.4	GTF2H2C_2	protein_coding	GTF2H2 family member C, copy 2 [Source:HGNC Symbol;Acc:HGNC:35418]	-2.04846	0.00214089	0.00585394
ENSG00000274675.4	GTF2H2C_2	protein_coding	GTF2H2 family member C, copy 2 [Source:HGNC Symbol;Acc:HGNC:35418]	-2.04846	0.00214089	0.00585394
ENSG00000186716.21	BCR	protein_coding	BCR activator of RhoGEF and GTPase [Source:HGNC Symbol;Acc:HGNC:1014]	-2.04851	1.27588e-13	1.84521e-12
ENSG00000148120.16	AOPEP	protein_coding	aminopeptidase O (putative) [Source:HGNC Symbol;Acc:HGNC:1361]	-2.04851	6.36045e-10	5.22336e-09
ENSG00000099810.21	MTAP	protein_coding	methylthioadenosine phosphorylase [Source:HGNC Symbol;Acc:HGNC:7413]	-2.04858	2.41518e-10	2.09641e-09
ENSG00000219607.3				-2.0486	0.000180304	0.000610108
ENSG00000254064.1		lncRNA	novel transcript	-2.04868	0.00318082	0.00837629
ENSG00000164062.13	APEH	protein_coding	acylaminoacyl-peptide hydrolase [Source:HGNC Symbol;Acc:HGNC:586]	-2.04886	1.27396e-14	2.14296e-13
ENSG00000140320.12	BAHD1	protein_coding	bromo adjacent homology domain containing 1 [Source:HGNC Symbol;Acc:HGNC:29153]	-2.04889	4.53018e-12	5.11228e-11
ENSG00000172922.9				-2.04901	2.61539e-10	2.26287e-09
ENSG00000011304.20	PTBP1	protein_coding	polypyrimidine tract binding protein 1 [Source:HGNC Symbol;Acc:HGNC:9583]	-2.04941	8.59409e-14	1.27593e-12
ENSG00000169299.14	PGM2	protein_coding	phosphoglucomutase 2 [Source:HGNC Symbol;Acc:HGNC:8906]	-2.04947	1.21833e-10	1.10999e-09
ENSG00000161526.15	SAP30BP	protein_coding	SAP30 binding protein [Source:HGNC Symbol;Acc:HGNC:30785]	-2.04967	8.64878e-10	6.92652e-09
ENSG00000170027.7	YWHAG	protein_coding	tyrosine 3-monooxygenase/tryptophan 5-monooxygenase activation protein gamma [Source:HGNC Symbol;Acc:HGNC:12852]	-2.04968	9.6173e-11	8.90431e-10
ENSG00000173011.12	TADA2B	protein_coding	transcriptional adaptor 2B [Source:HGNC Symbol;Acc:HGNC:30781]	-2.04992	1.60984e-11	1.67536e-10
ENSG00000099991.18	CABIN1	protein_coding	calcineurin binding protein 1 [Source:HGNC Symbol;Acc:HGNC:24187]	-2.0503	1.8042e-15	3.40676e-14
ENSG00000228782.7	MRPL45P2	transcribed_unprocessed_pseudogene	mitochondrial ribosomal protein L45 pseudogene 2 [Source:HGNC Symbol;Acc:HGNC:29716]	-2.05047	1.11068e-06	5.51594e-06
ENSG00000226419.8	SLC16A1-AS1	lncRNA	SLC16A1 antisense RNA 1 [Source:HGNC Symbol;Acc:HGNC:49445]	-2.05055	0.000102619	0.000364054
ENSG00000261094.2		lncRNA	novel transcript, overlapping RABGAP1	-2.05056	0.00475939	0.0120312
ENSG00000197879.17	MYO1C	protein_coding	myosin IC [Source:HGNC Symbol;Acc:HGNC:7597]	-2.05065	5.4932e-11	5.2547e-10
ENSG00000182841.12	RRP7BP	transcribed_unprocessed_pseudogene	ribosomal RNA processing 7 homolog B, pseudogene [Source:HGNC Symbol;Acc:HGNC:30454]	-2.05067	2.52795e-08	1.61079e-07
ENSG00000171161.13	ZNF672	protein_coding	zinc finger protein 672 [Source:HGNC Symbol;Acc:HGNC:26179]	-2.05082	1.13659e-11	1.21031e-10
ENSG00000070831.17	CDC42	protein_coding	cell division cycle 42 [Source:HGNC Symbol;Acc:HGNC:1736]	-2.05084	2.49701e-10	2.16674e-09
ENSG00000122778.9				-2.05085	5.41223e-12	6.03026e-11
ENSG00000126091.20				-2.05119	2.06926e-12	2.49138e-11
ENSG00000108423.15	TUBD1	protein_coding	tubulin delta 1 [Source:HGNC Symbol;Acc:HGNC:16811]	-2.05122	6.34739e-05	0.000234845
ENSG00000198925.12	ATG9A	protein_coding	autophagy related 9A [Source:HGNC Symbol;Acc:HGNC:22408]	-2.05123	6.58032e-12	7.2489e-11
ENSG00000092201.10	SUPT16H	protein_coding	SPT16 homolog, facilitates chromatin remodeling subunit [Source:HGNC Symbol;Acc:HGNC:11465]	-2.05128	1.50394e-10	1.35274e-09
ENSG00000233006.8	MIR3936HG	lncRNA	MIR3936 host gene [Source:HGNC Symbol;Acc:HGNC:40538]	-2.05151	0.000856736	0.00255014
ENSG00000143179.16	UCK2	protein_coding	uridine-cytidine kinase 2 [Source:HGNC Symbol;Acc:HGNC:12562]	-2.05153	2.24222e-14	3.63486e-13
ENSG00000145293.16	ENOPH1	protein_coding	enolase-phosphatase 1 [Source:HGNC Symbol;Acc:HGNC:24599]	-2.05191	2.96599e-09	2.16048e-08
ENSG00000163399.16	ATP1A1	protein_coding	ATPase Na+/K+ transporting subunit alpha 1 [Source:HGNC Symbol;Acc:HGNC:799]	-2.05193	4.12495e-12	4.69051e-11
ENSG00000124641.16	MED20	protein_coding	mediator complex subunit 20 [Source:HGNC Symbol;Acc:HGNC:16840]	-2.05195	3.25218e-09	2.35805e-08
ENSG00000172830.13	SSH3	protein_coding	slingshot protein phosphatase 3 [Source:HGNC Symbol;Acc:HGNC:30581]	-2.05211	0.000468489	0.00146851
ENSG00000140263.14				-2.05222	2.91221e-11	2.9082e-10
ENSG00000146476.11	ARMT1	protein_coding	acidic residue methyltransferase 1 [Source:HGNC Symbol;Acc:HGNC:17872]	-2.05247	1.25283e-06	6.16711e-06
ENSG00000104228.13	TRIM35	protein_coding	tripartite motif containing 35 [Source:HGNC Symbol;Acc:HGNC:16285]	-2.05304	7.01633e-10	5.72516e-09
ENSG00000167196.14	FBXO22	protein_coding	F-box protein 22 [Source:HGNC Symbol;Acc:HGNC:13593]	-2.05336	1.9515e-11	2.00607e-10
ENSG00000185024.17	BRF1	protein_coding	BRF1 RNA polymerase III transcription initiation factor subunit [Source:HGNC Symbol;Acc:HGNC:11551]	-2.05345	4.46312e-15	8.03152e-14
ENSG00000173905.9	GOLIM4	protein_coding	golgi integral membrane protein 4 [Source:HGNC Symbol;Acc:HGNC:15448]	-2.05366	1.65973e-10	1.4849e-09
ENSG00000123684.13	LPGAT1	protein_coding	lysophosphatidylglycerol acyltransferase 1 [Source:HGNC Symbol;Acc:HGNC:28985]	-2.05369	8.5306e-10	6.838e-09
ENSG00000198783.6	ZNF830	protein_coding	zinc finger protein 830 [Source:HGNC Symbol;Acc:HGNC:28291]	-2.0537	3.78736e-08	2.35671e-07
ENSG00000201793.1	RN7SKP9	misc_RNA	RN7SK pseudogene 9 [Source:HGNC Symbol;Acc:HGNC:42627]	-2.05381	0.000955092	0.00281324
ENSG00000260891.1		lncRNA	novel transcript, intronic to NFATC3	-2.0539	0.00737035	0.0178069
ENSG00000134375.11	TIMM17A	protein_coding	translocase of inner mitochondrial membrane 17A [Source:HGNC Symbol;Acc:HGNC:17315]	-2.05403	1.35217e-10	1.22156e-09
ENSG00000062282.15	DGAT2	protein_coding	diacylglycerol O-acyltransferase 2 [Source:HGNC Symbol;Acc:HGNC:16940]	-2.05415	6.67261e-09	4.6064e-08
ENSG00000180884.10	ZNF792	protein_coding	zinc finger protein 792 [Source:HGNC Symbol;Acc:HGNC:24751]	-2.0542	0.000569633	0.001757
ENSG00000183527.12	PSMG1	protein_coding	proteasome assembly chaperone 1 [Source:HGNC Symbol;Acc:HGNC:3043]	-2.05434	1.70412e-08	1.11418e-07
ENSG00000128039.11	SRD5A3	protein_coding	steroid 5 alpha-reductase 3 [Source:HGNC Symbol;Acc:HGNC:25812]	-2.05449	4.10189e-07	2.18526e-06
ENSG00000125651.14	GTF2F1	protein_coding	general transcription factor IIF subunit 1 [Source:HGNC Symbol;Acc:HGNC:4652]	-2.05449	1.26667e-10	1.15129e-09
ENSG00000230366.9	DSCR9	lncRNA	Down syndrome critical region 9 [Source:HGNC Symbol;Acc:HGNC:16301]	-2.05458	0.0193053	0.0414978
ENSG00000143222.12	UFC1	protein_coding	ubiquitin-fold modifier conjugating enzyme 1 [Source:HGNC Symbol;Acc:HGNC:26941]	-2.05461	2.76404e-10	2.38456e-09
ENSG00000246695.8	RASSF8-AS1	lncRNA	RASSF8 antisense RNA 1 [Source:HGNC Symbol;Acc:HGNC:48637]	-2.05463	0.0213841	0.0454121
ENSG00000273017.1		lncRNA	novel transcript, sense intronic BACH1	-2.05506	0.00229235	0.00623185
ENSG00000162949.16	CAPN13	protein_coding	calpain 13 [Source:HGNC Symbol;Acc:HGNC:16663]	-2.05528	0.0165242	0.0362216
ENSG00000182362.14	YBEY	protein_coding	ybeY metalloendoribonuclease [Source:HGNC Symbol;Acc:HGNC:1299]	-2.0554	5.42343e-06	2.4289e-05
ENSG00000110881.11				-2.05544	4.92172e-14	7.56253e-13
ENSG00000091732.16				-2.05591	1.30641e-09	1.01533e-08
ENSG00000239503.1	MARK2P8	processed_pseudogene	microtubule affinity regulating kinase 2 pseudogene 8 [Source:HGNC Symbol;Acc:HGNC:39799]	-2.05621	8.3351e-05	0.000300955
ENSG00000095485.18	CWF19L1	protein_coding	CWF19 like cell cycle control factor 1 [Source:HGNC Symbol;Acc:HGNC:25613]	-2.05636	5.93562e-10	4.89246e-09
ENSG00000078804.13	TP53INP2	protein_coding	tumor protein p53 inducible nuclear protein 2 [Source:HGNC Symbol;Acc:HGNC:16104]	-2.05647	7.55776e-11	7.09794e-10
ENSG00000116871.15	MAP7D1	protein_coding	MAP7 domain containing 1 [Source:HGNC Symbol;Acc:HGNC:25514]	-2.05647	1.01969e-12	1.27583e-11
ENSG00000143543.15	JTB	protein_coding	jumping translocation breakpoint [Source:HGNC Symbol;Acc:HGNC:6201]	-2.0565	1.15972e-07	6.68721e-07
ENSG00000072756.17	TRNT1	protein_coding	tRNA nucleotidyl transferase 1 [Source:HGNC Symbol;Acc:HGNC:17341]	-2.05656	8.53668e-11	7.956e-10
ENSG00000280383.1		lncRNA	novel transcript, sense overlapping ATXN10	-2.05664	1.16033e-10	1.06256e-09
ENSG00000177084.17				-2.05678	8.53378e-16	1.68509e-14
ENSG00000272807.1		lncRNA	novel transcript, antisense to KANSL1L	-2.05678	0.000811907	0.00243104
ENSG00000244391.3	RN7SL330P	misc_RNA	RNA, 7SL, cytoplasmic 330, pseudogene [Source:HGNC Symbol;Acc:HGNC:46346]	-2.05682	0.00485409	0.0122451
ENSG00000273329.1		lncRNA	novel transcript	-2.05685	1.36181e-10	1.22944e-09
ENSG00000277978.1		lncRNA	novel transcript, antisense to CKLF	-2.057	0.0223792	0.0472447
ENSG00000126698.11	DNAJC8	protein_coding	DnaJ heat shock protein family (Hsp40) member C8 [Source:HGNC Symbol;Acc:HGNC:15470]	-2.05714	7.93721e-10	6.39484e-09
ENSG00000161647.18	MPP3	protein_coding	membrane palmitoylated protein 3 [Source:HGNC Symbol;Acc:HGNC:7221]	-2.0574	0.00496194	0.0124854
ENSG00000138381.10	ASNSD1	protein_coding	asparagine synthetase domain containing 1 [Source:HGNC Symbol;Acc:HGNC:24910]	-2.05766	9.22641e-08	5.40266e-07
ENSG00000143515.18	ATP8B2	protein_coding	ATPase phospholipid transporting 8B2 [Source:HGNC Symbol;Acc:HGNC:13534]	-2.05783	4.58201e-10	3.82852e-09
ENSG00000152464.15	RPP38	protein_coding	ribonuclease P/MRP subunit p38 [Source:HGNC Symbol;Acc:HGNC:30329]	-2.05802	2.73485e-06	1.27819e-05
ENSG00000270433.1	H3P37	transcribed_unprocessed_pseudogene	H3 histone pseudogene 37 [Source:HGNC Symbol;Acc:HGNC:19823]	-2.05828	0.0235108	0.049238
ENSG00000229298.1	TUBB8P1	processed_pseudogene	tubulin beta 8 class VIII pseudogene 1 [Source:HGNC Symbol;Acc:HGNC:42182]	-2.05852	0.00646652	0.0158263
ENSG00000130723.20	PRRC2B	protein_coding	proline rich coiled-coil 2B [Source:HGNC Symbol;Acc:HGNC:28121]	-2.05856	4.8391e-15	8.63854e-14
ENSG00000280351.2		TEC	TEC	-2.05859	8.57156e-07	4.35943e-06
ENSG00000248333.8	CDK11B	protein_coding	cyclin dependent kinase 11B [Source:HGNC Symbol;Acc:HGNC:1729]	-2.05902	6.74375e-12	7.4137e-11
ENSG00000174780.17	SRP72	protein_coding	signal recognition particle 72 [Source:HGNC Symbol;Acc:HGNC:11303]	-2.05906	1.57309e-10	1.41257e-09
ENSG00000011007.12	ELOA	protein_coding	elongin A [Source:HGNC Symbol;Acc:HGNC:11620]	-2.05914	1.34046e-10	1.21179e-09
ENSG00000047315.16				-2.05915	4.78539e-12	5.38216e-11
ENSG00000103197.18	TSC2	protein_coding	TSC complex subunit 2 [Source:HGNC Symbol;Acc:HGNC:12363]	-2.05917	1.86555e-14	3.05752e-13
ENSG00000171311.13	EXOSC1	protein_coding	exosome component 1 [Source:HGNC Symbol;Acc:HGNC:17286]	-2.05933	2.15477e-08	1.38751e-07
ENSG00000007541.16				-2.05952	2.00657e-11	2.05981e-10
ENSG00000282936.2		protein_coding	novel protein	-2.05987	0.000116714	0.000409881
ENSG00000135249.8	RINT1	protein_coding	RAD50 interactor 1 [Source:HGNC Symbol;Acc:HGNC:21876]	-2.0604	4.66066e-10	3.89061e-09
ENSG00000233998.1	SETP5	processed_pseudogene	SET pseudogene 5 [Source:HGNC Symbol;Acc:HGNC:42924]	-2.06046	0.000558081	0.00172434
ENSG00000114023.15	FAM162A	protein_coding	family with sequence similarity 162 member A [Source:HGNC Symbol;Acc:HGNC:17865]	-2.06068	1.23998e-09	9.68088e-09
ENSG00000127554.13	GFER	protein_coding	growth factor, augmenter of liver regeneration [Source:HGNC Symbol;Acc:HGNC:4236]	-2.06086	4.31695e-05	0.000164722
ENSG00000164880.16	INTS1	protein_coding	integrator complex subunit 1 [Source:HGNC Symbol;Acc:HGNC:24555]	-2.06098	1.92847e-14	3.14909e-13
ENSG00000142686.8	C1orf216	protein_coding	chromosome 1 open reading frame 216 [Source:HGNC Symbol;Acc:HGNC:26800]	-2.06101	5.48022e-13	7.18539e-12
ENSG00000285676.1		lncRNA	novel transcript, antisense to VTI1A	-2.06102	0.00025036	0.00082468
ENSG00000213842.2	SUGT1P2	processed_pseudogene	SUGT1 pseudogene 2 [Source:HGNC Symbol;Acc:HGNC:31377]	-2.06165	0.00173908	0.00484116
ENSG00000101911.12	PRPS2	protein_coding	phosphoribosyl pyrophosphate synthetase 2 [Source:HGNC Symbol;Acc:HGNC:9465]	-2.0618	2.50322e-09	1.84708e-08
ENSG00000130382.9	MLLT1	protein_coding	MLLT1 super elongation complex subunit [Source:HGNC Symbol;Acc:HGNC:7134]	-2.06215	6.71273e-14	1.0106e-12
ENSG00000087365.16	SF3B2	protein_coding	splicing factor 3b subunit 2 [Source:HGNC Symbol;Acc:HGNC:10769]	-2.06224	7.59045e-13	9.74259e-12
ENSG00000064012.21				-2.06238	2.42371e-11	2.45418e-10
ENSG00000112081.17	SRSF3	protein_coding	serine and arginine rich splicing factor 3 [Source:HGNC Symbol;Acc:HGNC:10785]	-2.06252	1.09624e-09	8.62988e-09
ENSG00000105383.15	CD33	protein_coding	CD33 molecule [Source:HGNC Symbol;Acc:HGNC:1659]	-2.06254	1.49113e-13	2.13236e-12
ENSG00000145741.15	BTF3	protein_coding	basic transcription factor 3 [Source:HGNC Symbol;Acc:HGNC:1125]	-2.06302	4.73876e-11	4.5771e-10
ENSG00000213593.10	TMX2	protein_coding	thioredoxin related transmembrane protein 2 [Source:HGNC Symbol;Acc:HGNC:30739]	-2.06315	4.27326e-11	4.16802e-10
ENSG00000172113.9	NME6	protein_coding	NME/NM23 nucleoside diphosphate kinase 6 [Source:HGNC Symbol;Acc:HGNC:20567]	-2.0632	6.20912e-10	5.10534e-09
ENSG00000197256.10	KANK2	protein_coding	KN motif and ankyrin repeat domains 2 [Source:HGNC Symbol;Acc:HGNC:29300]	-2.06323	1.84028e-12	2.22971e-11
ENSG00000288066.1		lncRNA	novel transcript, antisense to ARL5A	-2.06333	2.27468e-07	1.25729e-06
ENSG00000251379.1		lncRNA	novel transcript	-2.06377	0.00486227	0.0122622
ENSG00000009954.11	BAZ1B	protein_coding	bromodomain adjacent to zinc finger domain 1B [Source:HGNC Symbol;Acc:HGNC:961]	-2.06401	5.17728e-11	4.97022e-10
ENSG00000113141.18	IK	protein_coding	IK cytokine [Source:HGNC Symbol;Acc:HGNC:5958]	-2.0641	8.06817e-10	6.48671e-09
ENSG00000105576.15	TNPO2	protein_coding	transportin 2 [Source:HGNC Symbol;Acc:HGNC:19998]	-2.06432	4.22689e-15	7.62177e-14
ENSG00000279135.1		TEC	TEC	-2.06451	0.0191339	0.0411748
ENSG00000166295.9	ANAPC16	protein_coding	anaphase promoting complex subunit 16 [Source:HGNC Symbol;Acc:HGNC:26976]	-2.06462	3.36244e-10	2.85488e-09
ENSG00000155506.17	LARP1	protein_coding	La ribonucleoprotein 1, translational regulator [Source:HGNC Symbol;Acc:HGNC:29531]	-2.06497	3.33632e-15	6.06075e-14
ENSG00000170846.17		protein_coding	Putative MORF4 family-associated protein 1-like protein UPP [Source:UniProtKB/Swiss-Prot;Acc:B2RBV5]	-2.06514	6.72428e-09	4.63968e-08
ENSG00000123201.14	GUCY1B2	transcribed_unitary_pseudogene	guanylate cyclase 1 soluble subunit beta 2 (pseudogene) [Source:HGNC Symbol;Acc:HGNC:4686]	-2.06534	0.00977475	0.0229094
ENSG00000157680.15	DGKI	protein_coding	diacylglycerol kinase iota [Source:HGNC Symbol;Acc:HGNC:2855]	-2.06568	9.14914e-06	3.95097e-05
ENSG00000070371.16	CLTCL1	protein_coding	clathrin heavy chain like 1 [Source:HGNC Symbol;Acc:HGNC:2093]	-2.06569	3.49035e-14	5.48253e-13
ENSG00000171466.10	ZNF562	protein_coding	zinc finger protein 562 [Source:HGNC Symbol;Acc:HGNC:25950]	-2.0658	8.2625e-05	0.000298655
ENSG00000185347.17	TEDC1	protein_coding	tubulin epsilon and delta complex 1 [Source:HGNC Symbol;Acc:HGNC:20127]	-2.06591	1.4763e-09	1.13454e-08
ENSG00000138794.10	CASP6	protein_coding	caspase 6 [Source:HGNC Symbol;Acc:HGNC:1507]	-2.06607	2.44175e-06	1.15062e-05
ENSG00000198931.11	APRT	protein_coding	adenine phosphoribosyltransferase [Source:HGNC Symbol;Acc:HGNC:626]	-2.06622	3.88596e-13	5.19932e-12
ENSG00000169217.9	CD2BP2	protein_coding	CD2 cytoplasmic tail binding protein 2 [Source:HGNC Symbol;Acc:HGNC:1656]	-2.06641	1.99479e-10	1.76e-09
ENSG00000160094.15	ZNF362	protein_coding	zinc finger protein 362 [Source:HGNC Symbol;Acc:HGNC:18079]	-2.06653	1.3162e-10	1.19308e-09
ENSG00000124608.5	AARS2	protein_coding	alanyl-tRNA synthetase 2, mitochondrial [Source:HGNC Symbol;Acc:HGNC:21022]	-2.06661	5.48613e-15	9.7288e-14
ENSG00000253853.2				-2.06666	3.89709e-07	2.08153e-06
ENSG00000165671.20	NSD1	protein_coding	nuclear receptor binding SET domain protein 1 [Source:HGNC Symbol;Acc:HGNC:14234]	-2.0667	3.59079e-13	4.83818e-12
ENSG00000188739.15	RBM34	protein_coding	RNA binding motif protein 34 [Source:HGNC Symbol;Acc:HGNC:28965]	-2.06686	0.00230313	0.00625798
ENSG00000226200.7	SGMS1-AS1	lncRNA	SGMS1 antisense RNA 1 [Source:HGNC Symbol;Acc:HGNC:49683]	-2.06687	1.36227e-05	5.69658e-05
ENSG00000148110.16	MFSD14B	protein_coding	major facilitator superfamily domain containing 14B [Source:HGNC Symbol;Acc:HGNC:23376]	-2.06706	1.27569e-09	9.93754e-09
ENSG00000184708.18	EIF4ENIF1	protein_coding	eukaryotic translation initiation factor 4E nuclear import factor 1 [Source:HGNC Symbol;Acc:HGNC:16687]	-2.06714	5.07053e-11	4.87823e-10
ENSG00000160124.9	CCDC58	protein_coding	coiled-coil domain containing 58 [Source:HGNC Symbol;Acc:HGNC:31136]	-2.06734	4.47004e-06	2.02458e-05
ENSG00000233337.1	UBE2FP3	processed_pseudogene	UBE2F pseudogene 3 [Source:HGNC Symbol;Acc:HGNC:44537]	-2.06757	0.000491167	0.00153439
ENSG00000105063.19	PPP6R1	protein_coding	protein phosphatase 6 regulatory subunit 1 [Source:HGNC Symbol;Acc:HGNC:29195]	-2.06759	5.6945e-16	1.15322e-14
ENSG00000167183.3	PRR15L	protein_coding	proline rich 15 like [Source:HGNC Symbol;Acc:HGNC:28149]	-2.06764	0.000258374	0.000849514
ENSG00000117906.14	RCN2	protein_coding	reticulocalbin 2 [Source:HGNC Symbol;Acc:HGNC:9935]	-2.06767	1.34663e-09	1.04446e-08
ENSG00000273203.1		lncRNA	novel transcript	-2.06786	6.51473e-06	2.87965e-05
ENSG00000175390.14	EIF3F	protein_coding	eukaryotic translation initiation factor 3 subunit F [Source:HGNC Symbol;Acc:HGNC:3275]	-2.0679	1.34796e-09	1.04519e-08
ENSG00000154237.13	LRRK1	protein_coding	leucine rich repeat kinase 1 [Source:HGNC Symbol;Acc:HGNC:18608]	-2.0681	3.38506e-14	5.3265e-13
ENSG00000205937.12	RNPS1	protein_coding	RNA binding protein with serine rich domain 1 [Source:HGNC Symbol;Acc:HGNC:10080]	-2.06828	1.1096e-13	1.62401e-12
ENSG00000131473.17	ACLY	protein_coding	ATP citrate lyase [Source:HGNC Symbol;Acc:HGNC:115]	-2.06848	1.27473e-12	1.57012e-11
ENSG00000113845.10	TIMMDC1	protein_coding	translocase of inner mitochondrial membrane domain containing 1 [Source:HGNC Symbol;Acc:HGNC:1321]	-2.0687	8.85915e-11	8.23935e-10
ENSG00000147124.12	ZNF41	protein_coding	zinc finger protein 41 [Source:HGNC Symbol;Acc:HGNC:13107]	-2.06876	2.81368e-10	2.4232e-09
ENSG00000163873.10	GRIK3	protein_coding	glutamate ionotropic receptor kainate type subunit 3 [Source:HGNC Symbol;Acc:HGNC:4581]	-2.06881	5.44382e-10	4.50649e-09
ENSG00000198860.12				-2.0689	2.04524e-07	1.1368e-06
ENSG00000145022.4	TCTA	protein_coding	T cell leukemia translocation altered [Source:HGNC Symbol;Acc:HGNC:11692]	-2.06901	3.29023e-11	3.26382e-10
ENSG00000160131.13	VMA21	protein_coding	vacuolar ATPase assembly factor VMA21 [Source:HGNC Symbol;Acc:HGNC:22082]	-2.06902	1.64531e-09	1.25614e-08
ENSG00000161016.17	RPL8	protein_coding	ribosomal protein L8 [Source:HGNC Symbol;Acc:HGNC:10368]	-2.06905	4.60259e-13	6.09128e-12
ENSG00000187583.11	PLEKHN1	protein_coding	pleckstrin homology domain containing N1 [Source:HGNC Symbol;Acc:HGNC:25284]	-2.06915	5.77358e-07	3.01474e-06
ENSG00000269044.2		lncRNA	novel transcript, sense intronic C19orf42	-2.06919	3.75972e-07	2.01297e-06
ENSG00000141873.11	SLC39A3	protein_coding	solute carrier family 39 member 3 [Source:HGNC Symbol;Acc:HGNC:17128]	-2.06949	5.1085e-12	5.7144e-11
ENSG00000124251.11	TP53TG5	protein_coding	TP53 target 5 [Source:HGNC Symbol;Acc:HGNC:15856]	-2.06963	0.000599988	0.00184257
ENSG00000162613.16	FUBP1	protein_coding	far upstream element binding protein 1 [Source:HGNC Symbol;Acc:HGNC:4004]	-2.07002	2.66428e-14	4.25984e-13
ENSG00000271943.2		transcribed_processed_pseudogene	tropomyosin 4 (TPM4) pseudogene	-2.07018	0.00924232	0.0217782
ENSG00000168872.17	DDX19A	protein_coding	DEAD-box helicase 19A [Source:HGNC Symbol;Acc:HGNC:25628]	-2.07045	7.68181e-11	7.20687e-10
ENSG00000099250.18	NRP1	protein_coding	neuropilin 1 [Source:HGNC Symbol;Acc:HGNC:8004]	-2.07069	2.85884e-05	0.000112495
ENSG00000099910.17	KLHL22	protein_coding	kelch like family member 22 [Source:HGNC Symbol;Acc:HGNC:25888]	-2.07082	4.20271e-10	3.53917e-09
ENSG00000126500.3		protein_coding	fibronectin leucine rich transmembrane protein 1 [Source:NCBI gene;Acc:23769]	-2.07123	2.0277e-10	1.78551e-09
ENSG00000114650.20	SCAP	protein_coding	SREBF chaperone [Source:HGNC Symbol;Acc:HGNC:30634]	-2.07125	1.33696e-14	2.24049e-13
ENSG00000196814.15	MVB12B	protein_coding	multivesicular body subunit 12B [Source:HGNC Symbol;Acc:HGNC:23368]	-2.07127	8.14419e-15	1.41431e-13
ENSG00000101945.16				-2.07141	4.97676e-09	3.51255e-08
ENSG00000104331.9	IMPAD1	protein_coding	inositol monophosphatase domain containing 1 [Source:HGNC Symbol;Acc:HGNC:26019]	-2.07165	4.10635e-10	3.4602e-09
ENSG00000211460.12	TSN	protein_coding	translin [Source:HGNC Symbol;Acc:HGNC:12379]	-2.07182	2.6766e-09	1.96839e-08
ENSG00000251441.3	RTEL1P1	transcribed_processed_pseudogene	regulator of telomere elongation helicase 1 pseudogene 1 [Source:HGNC Symbol;Acc:HGNC:44213]	-2.07214	0.0189791	0.0408942
ENSG00000213923.12				-2.07252	1.95365e-15	3.67602e-14
ENSG00000184307.15				-2.07294	1.83223e-11	1.88953e-10
ENSG00000140307.11	GTF2A2	protein_coding	general transcription factor IIA subunit 2 [Source:HGNC Symbol;Acc:HGNC:4647]	-2.07309	3.35544e-08	2.10701e-07
ENSG00000158710.14				-2.07339	3.61334e-12	4.151e-11
ENSG00000143379.12	SETDB1	protein_coding	SET domain bifurcated histone lysine methyltransferase 1 [Source:HGNC Symbol;Acc:HGNC:10761]	-2.07345	1.29097e-15	2.49565e-14
ENSG00000124380.11	SNRNP27	protein_coding	small nuclear ribonucleoprotein U4/U6.U5 subunit 27 [Source:HGNC Symbol;Acc:HGNC:30240]	-2.07357	4.78243e-07	2.53171e-06
ENSG00000184232.9	OAF	protein_coding	out at first homolog [Source:HGNC Symbol;Acc:HGNC:28752]	-2.0738	2.06804e-12	2.49103e-11
ENSG00000133619.17	KRBA1	protein_coding	KRAB-A domain containing 1 [Source:HGNC Symbol;Acc:HGNC:22228]	-2.07389	8.33196e-10	6.69077e-09
ENSG00000118363.12	SPCS2	protein_coding	signal peptidase complex subunit 2 [Source:HGNC Symbol;Acc:HGNC:28962]	-2.07403	3.89319e-08	2.41807e-07
ENSG00000141499.16				-2.07413	8.16056e-11	7.63199e-10
ENSG00000104852.15	SNRNP70	protein_coding	small nuclear ribonucleoprotein U1 subunit 70 [Source:HGNC Symbol;Acc:HGNC:11150]	-2.07419	1.12489e-14	1.90656e-13
ENSG00000215867.4	KRT18P57	processed_pseudogene	keratin 18 pseudogene 57 [Source:HGNC Symbol;Acc:HGNC:48884]	-2.07435	5.58644e-05	0.000208678
ENSG00000149639.15	SOGA1	protein_coding	suppressor of glucose, autophagy associated 1 [Source:HGNC Symbol;Acc:HGNC:16111]	-2.0744	1.25455e-13	1.81829e-12
ENSG00000160298.17				-2.07446	2.35861e-09	1.74652e-08
ENSG00000125650.4	PSPN	protein_coding	persephin [Source:HGNC Symbol;Acc:HGNC:9579]	-2.07458	4.22536e-06	1.92128e-05
ENSG00000231443.2		processed_pseudogene	protein phosphatase 4, regulatory subunit 2 (PPP4R2) pseudogene	-2.07474	0.00278736	0.00743731
ENSG00000286215.1		transcribed_processed_pseudogene	vimentin 2, pseudogene	-2.07475	0.000692861	0.00210226
ENSG00000249592.6		lncRNA	novel transcript, antisense to PCGF3	-2.07489	3.51132e-10	2.97658e-09
ENSG00000140391.15	TSPAN3	protein_coding	tetraspanin 3 [Source:HGNC Symbol;Acc:HGNC:17752]	-2.07515	2.16562e-12	2.59343e-11
ENSG00000119703.14				-2.07515	0.00211856	0.00579821
ENSG00000260855.1		lncRNA	novel transcript	-2.07518	5.26519e-10	4.36535e-09
ENSG00000135316.18	SYNCRIP	protein_coding	synaptotagmin binding cytoplasmic RNA interacting protein [Source:HGNC Symbol;Acc:HGNC:16918]	-2.07546	1.50708e-09	1.15686e-08
ENSG00000176842.15	IRX5	protein_coding	iroquois homeobox 5 [Source:HGNC Symbol;Acc:HGNC:14361]	-2.07558	1.90243e-05	7.76169e-05
ENSG00000233994.2	GDI2P2	processed_pseudogene	GDP dissociation inhibitor 2 pseudogene 2 [Source:HGNC Symbol;Acc:HGNC:37976]	-2.07578	0.0162008	0.0356058
ENSG00000196597.13	ZNF782	protein_coding	zinc finger protein 782 [Source:HGNC Symbol;Acc:HGNC:33110]	-2.07611	5.46671e-10	4.52404e-09
ENSG00000189292.16	ALKAL2	protein_coding	ALK and LTK ligand 2 [Source:HGNC Symbol;Acc:HGNC:27683]	-2.07656	2.11867e-06	1.00741e-05
ENSG00000142207.7	URB1	protein_coding	URB1 ribosome biogenesis homolog [Source:HGNC Symbol;Acc:HGNC:17344]	-2.07673	1.05141e-16	2.32787e-15
ENSG00000247950.7	SEC24B-AS1	lncRNA	SEC24B antisense RNA 1 [Source:HGNC Symbol;Acc:HGNC:44003]	-2.07699	0.008658	0.020544
ENSG00000152495.11	CAMK4	protein_coding	calcium/calmodulin dependent protein kinase IV [Source:HGNC Symbol;Acc:HGNC:1464]	-2.077	0.000209557	0.000700954
ENSG00000165121.11		transcribed_unprocessed_pseudogene	kinesin family member 27 (KIF27) pseudogene	-2.0772	3.2143e-05	0.000125335
ENSG00000174720.16	LARP7	protein_coding	La ribonucleoprotein 7, transcriptional regulator [Source:HGNC Symbol;Acc:HGNC:24912]	-2.07762	1.27396e-07	7.31291e-07
ENSG00000182810.6				-2.07772	2.75663e-08	1.74902e-07
ENSG00000172493.20				-2.07774	1.07655e-12	1.34071e-11
ENSG00000117592.9	PRDX6	protein_coding	peroxiredoxin 6 [Source:HGNC Symbol;Acc:HGNC:16753]	-2.07797	2.5886e-12	3.04957e-11
ENSG00000115556.14	PLCD4	protein_coding	phospholipase C delta 4 [Source:HGNC Symbol;Acc:HGNC:9062]	-2.07801	5.33585e-07	2.80255e-06
ENSG00000079462.7	PAFAH1B3	protein_coding	platelet activating factor acetylhydrolase 1b catalytic subunit 3 [Source:HGNC Symbol;Acc:HGNC:8576]	-2.07819	2.90125e-08	1.83687e-07
ENSG00000188677.14	PARVB	protein_coding	parvin beta [Source:HGNC Symbol;Acc:HGNC:14653]	-2.07823	4.3869e-12	4.96522e-11
ENSG00000096092.6	TMEM14A	protein_coding	transmembrane protein 14A [Source:HGNC Symbol;Acc:HGNC:21076]	-2.07823	3.00742e-05	0.000117944
ENSG00000188566.13				-2.07833	8.90658e-13	1.12647e-11
ENSG00000158711.13				-2.07859	1.75041e-13	2.4741e-12
ENSG00000180340.7	FZD2	protein_coding	frizzled class receptor 2 [Source:HGNC Symbol;Acc:HGNC:4040]	-2.07875	2.96277e-07	1.60942e-06
ENSG00000228655.7		lncRNA	novel transcript, antisense to ARHGAP15	-2.07882	2.75081e-09	2.01801e-08
ENSG00000181227.3	DLSTP1	processed_pseudogene	dihydrolipoamide S-succinyltransferase pseudogene 1 [Source:HGNC Symbol;Acc:HGNC:2912]	-2.07889	0.000355205	0.00113934
ENSG00000245205.3	EEF1A1P4	processed_pseudogene	eukaryotic translation elongation factor 1 alpha 1 pseudogene 4 [Source:HGNC Symbol;Acc:HGNC:3199]	-2.07904	0.0212745	0.0452007
ENSG00000272325.2	NUDT3	protein_coding	nudix hydrolase 3 [Source:HGNC Symbol;Acc:HGNC:8050]	-2.07904	2.31693e-05	9.28328e-05
ENSG00000211445.12	GPX3	protein_coding	glutathione peroxidase 3 [Source:HGNC Symbol;Acc:HGNC:4555]	-2.07916	7.26898e-06	3.19147e-05
ENSG00000122254.7	HS3ST2	protein_coding	heparan sulfate-glucosamine 3-sulfotransferase 2 [Source:HGNC Symbol;Acc:HGNC:5195]	-2.0792	2.46176e-12	2.9168e-11
ENSG00000228794.9				-2.0796	1.11693e-12	1.38907e-11
ENSG00000214160.10	ALG3	protein_coding	ALG3 alpha-1,3- mannosyltransferase [Source:HGNC Symbol;Acc:HGNC:23056]	-2.07971	1.88078e-11	1.93512e-10
ENSG00000254685.6	FPGT	protein_coding	fucose-1-phosphate guanylyltransferase [Source:HGNC Symbol;Acc:HGNC:3825]	-2.07981	2.47164e-05	9.85753e-05
ENSG00000185238.13	PRMT3	protein_coding	protein arginine methyltransferase 3 [Source:HGNC Symbol;Acc:HGNC:30163]	-2.07992	6.68527e-11	6.33399e-10
ENSG00000163421.9	PROK2	protein_coding	prokineticin 2 [Source:HGNC Symbol;Acc:HGNC:18455]	-2.07997	0.00101804	0.00298161
ENSG00000131148.9	EMC8	protein_coding	ER membrane protein complex subunit 8 [Source:HGNC Symbol;Acc:HGNC:7864]	-2.08016	1.11758e-12	1.38923e-11
ENSG00000167981.7	ZNF597	protein_coding	zinc finger protein 597 [Source:HGNC Symbol;Acc:HGNC:26573]	-2.08017	2.77809e-05	0.000109526
ENSG00000166526.17				-2.08084	2.93182e-12	3.42233e-11
ENSG00000142856.16	ITGB3BP	protein_coding	integrin subunit beta 3 binding protein [Source:HGNC Symbol;Acc:HGNC:6157]	-2.08086	2.10448e-07	1.16754e-06
ENSG00000280384.1		lncRNA	novel transcript, sense intronic to PPARA	-2.08088	0.0235011	0.0492255
ENSG00000280326.1		TEC	TEC	-2.08113	0.000178417	0.000604408
ENSG00000158169.13	FANCC	protein_coding	FA complementation group C [Source:HGNC Symbol;Acc:HGNC:3584]	-2.08113	7.3479e-11	6.92267e-10
ENSG00000101464.10	PIGU	protein_coding	phosphatidylinositol glycan anchor biosynthesis class U [Source:HGNC Symbol;Acc:HGNC:15791]	-2.08125	6.69982e-10	5.48191e-09
ENSG00000251417.2		lncRNA	novel transcript	-2.0814	0.0234474	0.0491436
ENSG00000068438.15	FTSJ1	protein_coding	FtsJ RNA 2'-O-methyltransferase 1 [Source:HGNC Symbol;Acc:HGNC:13254]	-2.08155	1.9005e-13	2.67075e-12
ENSG00000164209.17	SLC25A46	protein_coding	solute carrier family 25 member 46 [Source:HGNC Symbol;Acc:HGNC:25198]	-2.08185	2.95853e-09	2.15563e-08
ENSG00000176058.13	TPRN	protein_coding	taperin [Source:HGNC Symbol;Acc:HGNC:26894]	-2.08209	2.71438e-11	2.72587e-10
ENSG00000105520.10	PLPPR2	protein_coding	phospholipid phosphatase related 2 [Source:HGNC Symbol;Acc:HGNC:29566]	-2.08209	4.07865e-12	4.64574e-11
ENSG00000122952.17	ZWINT	protein_coding	ZW10 interacting kinetochore protein [Source:HGNC Symbol;Acc:HGNC:13195]	-2.08209	2.01362e-07	1.12131e-06
ENSG00000102390.11	PBDC1	protein_coding	polysaccharide biosynthesis domain containing 1 [Source:HGNC Symbol;Acc:HGNC:28790]	-2.08225	2.14145e-09	1.59807e-08
ENSG00000069248.12	NUP133	protein_coding	nucleoporin 133 [Source:HGNC Symbol;Acc:HGNC:18016]	-2.0823	1.06252e-09	8.38664e-09
ENSG00000096070.19	BRPF3	protein_coding	bromodomain and PHD finger containing 3 [Source:HGNC Symbol;Acc:HGNC:14256]	-2.08264	9.52253e-12	1.0283e-10
ENSG00000115486.12	GGCX	protein_coding	gamma-glutamyl carboxylase [Source:HGNC Symbol;Acc:HGNC:4247]	-2.08278	1.32366e-10	1.19903e-09
ENSG00000130921.8	C12orf65	protein_coding	chromosome 12 open reading frame 65 [Source:HGNC Symbol;Acc:HGNC:26784]	-2.08301	5.1741e-08	3.14018e-07
ENSG00000127540.12	UQCR11	protein_coding	ubiquinol-cytochrome c reductase, complex III subunit XI [Source:HGNC Symbol;Acc:HGNC:30862]	-2.08321	8.8662e-09	6.03068e-08
ENSG00000236390.1		lncRNA	novel transcript	-2.08356	0.00422919	0.0108348
ENSG00000235194.9	PPP1R3E	protein_coding	protein phosphatase 1 regulatory subunit 3E [Source:HGNC Symbol;Acc:HGNC:14943]	-2.08359	7.80755e-11	7.31715e-10
ENSG00000123080.12	CDKN2C	protein_coding	cyclin dependent kinase inhibitor 2C [Source:HGNC Symbol;Acc:HGNC:1789]	-2.08369	2.30509e-07	1.27279e-06
ENSG00000137038.8	DMAC1	protein_coding	distal membrane arm assembly complex 1 [Source:HGNC Symbol;Acc:HGNC:30536]	-2.08371	5.06011e-06	2.27302e-05
ENSG00000189350.12	TOGARAM2	protein_coding	TOG array regulator of axonemal microtubules 2 [Source:HGNC Symbol;Acc:HGNC:33715]	-2.08375	0.00397212	0.0102369
ENSG00000008300.17	CELSR3	protein_coding	cadherin EGF LAG seven-pass G-type receptor 3 [Source:HGNC Symbol;Acc:HGNC:3230]	-2.08387	3.00109e-14	4.76707e-13
ENSG00000107789.16	MINPP1	protein_coding	multiple inositol-polyphosphate phosphatase 1 [Source:HGNC Symbol;Acc:HGNC:7102]	-2.08388	3.34533e-08	2.10165e-07
ENSG00000008277.14	ADAM22	protein_coding	ADAM metallopeptidase domain 22 [Source:HGNC Symbol;Acc:HGNC:201]	-2.08397	1.03948e-10	9.58441e-10
ENSG00000198830.11	HMGN2	protein_coding	high mobility group nucleosomal binding domain 2 [Source:HGNC Symbol;Acc:HGNC:4986]	-2.08404	9.97161e-12	1.07162e-10
ENSG00000268996.3	MAN1B1-DT	lncRNA	MAN1B1 divergent transcript [Source:HGNC Symbol;Acc:HGNC:48715]	-2.08416	0.000829601	0.0024779
ENSG00000163125.15	RPRD2	protein_coding	regulation of nuclear pre-mRNA domain containing 2 [Source:HGNC Symbol;Acc:HGNC:29039]	-2.08449	2.42367e-11	2.45418e-10
ENSG00000183597.16	TANGO2	protein_coding	transport and golgi organization 2 homolog [Source:HGNC Symbol;Acc:HGNC:25439]	-2.08453	6.17753e-11	5.88204e-10
ENSG00000173567.15	ADGRF3	protein_coding	adhesion G protein-coupled receptor F3 [Source:HGNC Symbol;Acc:HGNC:18989]	-2.08463	1.26643e-05	5.31989e-05
ENSG00000248213.3	CICP16	processed_pseudogene	capicua transcriptional repressor pseudogene 16 [Source:HGNC Symbol;Acc:HGNC:38550]	-2.08463	0.000857155	0.00255082
ENSG00000160087.20				-2.0852	4.47933e-14	6.93443e-13
ENSG00000233225.3	SSBP3P1	processed_pseudogene	SSBP3 pseudogene 1 [Source:HGNC Symbol;Acc:HGNC:54577]	-2.08532	0.00671386	0.0163728
ENSG00000065268.10				-2.08557	3.73346e-12	4.28166e-11
ENSG00000184677.18	ZBTB40	protein_coding	zinc finger and BTB domain containing 40 [Source:HGNC Symbol;Acc:HGNC:29045]	-2.08576	5.48502e-15	9.7288e-14
ENSG00000120509.10	PDZD11	protein_coding	PDZ domain containing 11 [Source:HGNC Symbol;Acc:HGNC:28034]	-2.08576	6.95566e-07	3.58451e-06
ENSG00000214719.13		lncRNA	novel transcript	-2.08609	0.00982826	0.0230153
ENSG00000117620.15	SLC35A3	protein_coding	solute carrier family 35 member A3 [Source:HGNC Symbol;Acc:HGNC:11023]	-2.0861	3.14602e-08	1.98247e-07
ENSG00000133422.13	MORC2	protein_coding	MORC family CW-type zinc finger 2 [Source:HGNC Symbol;Acc:HGNC:23573]	-2.08654	3.38141e-13	4.56754e-12
ENSG00000136213.10	CHST12	protein_coding	carbohydrate sulfotransferase 12 [Source:HGNC Symbol;Acc:HGNC:17423]	-2.08678	2.33118e-13	3.22861e-12
ENSG00000103035.11	PSMD7	protein_coding	proteasome 26S subunit, non-ATPase 7 [Source:HGNC Symbol;Acc:HGNC:9565]	-2.08681	2.65314e-10	2.29406e-09
ENSG00000102753.10	KPNA3	protein_coding	karyopherin subunit alpha 3 [Source:HGNC Symbol;Acc:HGNC:6396]	-2.08732	6.21379e-10	5.10761e-09
ENSG00000101193.8	GID8	protein_coding	GID complex subunit 8 homolog [Source:HGNC Symbol;Acc:HGNC:15857]	-2.08743	2.03444e-11	2.08762e-10
ENSG00000139318.8	DUSP6	protein_coding	dual specificity phosphatase 6 [Source:HGNC Symbol;Acc:HGNC:3072]	-2.08751	1.92843e-09	1.4549e-08
ENSG00000231468.2	PRDX3P2	processed_pseudogene	peroxiredoxin 3 pseudogene 2 [Source:HGNC Symbol;Acc:HGNC:39265]	-2.08807	0.000123316	0.000430863
ENSG00000082212.13	ME2	protein_coding	malic enzyme 2 [Source:HGNC Symbol;Acc:HGNC:6984]	-2.08837	2.17179e-12	2.59849e-11
ENSG00000053371.12	AKR7A2	protein_coding	aldo-keto reductase family 7 member A2 [Source:HGNC Symbol;Acc:HGNC:389]	-2.0886	2.0171e-10	1.77734e-09
ENSG00000267304.1		lncRNA	novel transcript, antisense to PIP5K1C	-2.08864	0.00574244	0.0142336
ENSG00000170734.11				-2.08879	4.50522e-12	5.08839e-11
ENSG00000261646.1		lncRNA	novel transcript	-2.0893	0.00619755	0.0152363
ENSG00000122376.11	SHLD2	protein_coding	shieldin complex subunit 2 [Source:HGNC Symbol;Acc:HGNC:28773]	-2.08943	5.68018e-09	3.97242e-08
ENSG00000143126.8	CELSR2	protein_coding	cadherin EGF LAG seven-pass G-type receptor 2 [Source:HGNC Symbol;Acc:HGNC:3231]	-2.08947	1.75983e-13	2.48611e-12
ENSG00000167770.11	OTUB1	protein_coding	OTU deubiquitinase, ubiquitin aldehyde binding 1 [Source:HGNC Symbol;Acc:HGNC:23077]	-2.08949	2.28657e-13	3.17174e-12
ENSG00000251667.1	BRCC3P1	processed_pseudogene	BRCA1/BRCA2-containing complex subunit 3 pseudogene 1 [Source:HGNC Symbol;Acc:HGNC:51444]	-2.0895	0.00354892	0.00923767
ENSG00000122484.9	RPAP2	protein_coding	RNA polymerase II associated protein 2 [Source:HGNC Symbol;Acc:HGNC:25791]	-2.08964	5.29624e-13	6.96394e-12
ENSG00000189091.13	SF3B3	protein_coding	splicing factor 3b subunit 3 [Source:HGNC Symbol;Acc:HGNC:10770]	-2.09022	7.37068e-13	9.48321e-12
ENSG00000130638.17	ATXN10	protein_coding	ataxin 10 [Source:HGNC Symbol;Acc:HGNC:10549]	-2.09026	1.04018e-10	9.58764e-10
ENSG00000288398.1		lncRNA	novel transcript	-2.09033	3.51049e-07	1.88593e-06
ENSG00000227963.1	RBM15-AS1	lncRNA	RBM15 antisense RNA 1 [Source:HGNC Symbol;Acc:HGNC:53636]	-2.09033	0.00583905	0.0144444
ENSG00000101346.14	POFUT1	protein_coding	protein O-fucosyltransferase 1 [Source:HGNC Symbol;Acc:HGNC:14988]	-2.09044	2.42348e-13	3.34091e-12
ENSG00000160294.11	MCM3AP	protein_coding	minichromosome maintenance complex component 3 associated protein [Source:HGNC Symbol;Acc:HGNC:6946]	-2.09052	1.77919e-17	4.42536e-16
ENSG00000173545.5	ZNF622	protein_coding	zinc finger protein 622 [Source:HGNC Symbol;Acc:HGNC:30958]	-2.09052	9.10749e-09	6.17757e-08
ENSG00000232926.1		processed_pseudogene	ribosomal protein L8 (RPL8) pseudogene	-2.09053	0.00234095	0.00634854
ENSG00000145331.14	TRMT10A	protein_coding	tRNA methyltransferase 10A [Source:HGNC Symbol;Acc:HGNC:28403]	-2.09064	9.29394e-05	0.000332664
ENSG00000117419.16	ERI3	protein_coding	ERI1 exoribonuclease family member 3 [Source:HGNC Symbol;Acc:HGNC:17276]	-2.09128	2.1691e-12	2.59644e-11
ENSG00000198720.13	ANKRD13B	protein_coding	ankyrin repeat domain 13B [Source:HGNC Symbol;Acc:HGNC:26363]	-2.09157	1.98044e-13	2.77582e-12
ENSG00000121073.15	SLC35B1	protein_coding	solute carrier family 35 member B1 [Source:HGNC Symbol;Acc:HGNC:20798]	-2.09196	3.45701e-09	2.49241e-08
ENSG00000154582.16	ELOC	protein_coding	elongin C [Source:HGNC Symbol;Acc:HGNC:11617]	-2.09235	2.42874e-07	1.33803e-06
ENSG00000226876.3		lncRNA	novel transcript, antisense to SMYD3	-2.09269	7.11679e-08	4.23674e-07
ENSG00000153015.16	CWC27	protein_coding	CWC27 spliceosome associated cyclophilin [Source:HGNC Symbol;Acc:HGNC:10664]	-2.09296	2.85915e-09	2.09004e-08
ENSG00000170473.17	PYM1	protein_coding	PYM homolog 1, exon junction complex associated factor [Source:HGNC Symbol;Acc:HGNC:30258]	-2.09408	1.16161e-07	6.69668e-07
ENSG00000138459.9	SLC35A5	protein_coding	solute carrier family 35 member A5 [Source:HGNC Symbol;Acc:HGNC:20792]	-2.09435	1.44932e-07	8.24194e-07
ENSG00000011332.19	DPF1	protein_coding	double PHD fingers 1 [Source:HGNC Symbol;Acc:HGNC:20225]	-2.09456	0.000133344	0.00046265
ENSG00000091527.15	CDV3	protein_coding	CDV3 homolog [Source:HGNC Symbol;Acc:HGNC:26928]	-2.09476	2.91333e-09	2.12558e-08
ENSG00000198056.15	PRIM1	protein_coding	DNA primase subunit 1 [Source:HGNC Symbol;Acc:HGNC:9369]	-2.09482	2.77258e-05	0.000109358
ENSG00000058262.10	SEC61A1	protein_coding	SEC61 translocon subunit alpha 1 [Source:HGNC Symbol;Acc:HGNC:18276]	-2.09488	2.79669e-13	3.81229e-12
ENSG00000158966.16	CACHD1	protein_coding	cache domain containing 1 [Source:HGNC Symbol;Acc:HGNC:29314]	-2.09496	0.00120622	0.00347319
ENSG00000197170.10	PSMD12	protein_coding	proteasome 26S subunit, non-ATPase 12 [Source:HGNC Symbol;Acc:HGNC:9557]	-2.09517	5.71117e-09	3.98993e-08
ENSG00000148337.21	CIZ1	protein_coding	CDKN1A interacting zinc finger protein 1 [Source:HGNC Symbol;Acc:HGNC:16744]	-2.0952	2.2554e-14	3.65181e-13
ENSG00000162105.19	SHANK2	protein_coding	SH3 and multiple ankyrin repeat domains 2 [Source:HGNC Symbol;Acc:HGNC:14295]	-2.09523	0.00404785	0.010407
ENSG00000169397.3	RNASE3	protein_coding	ribonuclease A family member 3 [Source:HGNC Symbol;Acc:HGNC:10046]	-2.09544	4.47002e-08	2.74392e-07
ENSG00000041357.16	PSMA4	protein_coding	proteasome 20S subunit alpha 4 [Source:HGNC Symbol;Acc:HGNC:9533]	-2.09584	4.43668e-09	3.15211e-08
ENSG00000269667.2		lncRNA	novel transcript	-2.09589	0.00112248	0.00325797
ENSG00000154096.13				-2.09606	3.31869e-05	0.000129
ENSG00000178105.11	DDX10	protein_coding	DEAD-box helicase 10 [Source:HGNC Symbol;Acc:HGNC:2735]	-2.09621	6.88358e-13	8.8778e-12
ENSG00000107937.19	GTPBP4	protein_coding	GTP binding protein 4 [Source:HGNC Symbol;Acc:HGNC:21535]	-2.09624	9.54175e-13	1.19889e-11
ENSG00000232684.1	ATP11A-AS1	lncRNA	ATP11A antisense RNA 1 [Source:HGNC Symbol;Acc:HGNC:40645]	-2.09627	9.05812e-09	6.14563e-08
ENSG00000163781.14	TOPBP1	protein_coding	DNA topoisomerase II binding protein 1 [Source:HGNC Symbol;Acc:HGNC:17008]	-2.09642	9.48663e-10	7.53898e-09
ENSG00000144535.19	DIS3L2	protein_coding	DIS3 like 3'-5' exoribonuclease 2 [Source:HGNC Symbol;Acc:HGNC:28648]	-2.09662	3.32629e-15	6.05073e-14
ENSG00000125962.14	ARMCX5	protein_coding	armadillo repeat containing X-linked 5 [Source:HGNC Symbol;Acc:HGNC:25772]	-2.09663	5.16105e-07	2.71606e-06
ENSG00000103549.21	RNF40	protein_coding	ring finger protein 40 [Source:HGNC Symbol;Acc:HGNC:16867]	-2.09663	7.30021e-13	9.39705e-12
ENSG00000265908.1		lncRNA	novel transcript, antisense to PHF12	-2.09674	0.00790945	0.0189675
ENSG00000232792.2	FTH1P25	processed_pseudogene	ferritin heavy chain 1 pseudogene 25 [Source:HGNC Symbol;Acc:HGNC:37643]	-2.09675	0.0128664	0.029172
ENSG00000125835.18				-2.09686	1.00837e-12	1.26284e-11
ENSG00000242259.8	C22orf39	protein_coding	chromosome 22 open reading frame 39 [Source:HGNC Symbol;Acc:HGNC:27012]	-2.09731	4.64801e-09	3.29353e-08
ENSG00000005194.15	CIAPIN1	protein_coding	cytokine induced apoptosis inhibitor 1 [Source:HGNC Symbol;Acc:HGNC:28050]	-2.09757	7.59217e-11	7.12527e-10
ENSG00000030066.13	NUP160	protein_coding	nucleoporin 160 [Source:HGNC Symbol;Acc:HGNC:18017]	-2.09759	3.96404e-09	2.83585e-08
ENSG00000121406.9	ZNF549	protein_coding	zinc finger protein 549 [Source:HGNC Symbol;Acc:HGNC:26632]	-2.09781	2.96039e-10	2.54088e-09
ENSG00000130254.12	SAFB2	protein_coding	scaffold attachment factor B2 [Source:HGNC Symbol;Acc:HGNC:21605]	-2.09785	1.76987e-12	2.14828e-11
ENSG00000140961.14	OSGIN1	protein_coding	oxidative stress induced growth inhibitor 1 [Source:HGNC Symbol;Acc:HGNC:30093]	-2.0981	8.06377e-06	3.51396e-05
ENSG00000156253.7	RWDD2B	protein_coding	RWD domain containing 2B [Source:HGNC Symbol;Acc:HGNC:1302]	-2.09812	1.57234e-05	6.51209e-05
ENSG00000159079.19	CFAP298	protein_coding	cilia and flagella associated protein 298 [Source:HGNC Symbol;Acc:HGNC:1301]	-2.09831	1.79763e-09	1.36433e-08
ENSG00000166261.11	ZNF202	protein_coding	zinc finger protein 202 [Source:HGNC Symbol;Acc:HGNC:12994]	-2.09857	1.68087e-11	1.74552e-10
ENSG00000012232.9	EXTL3	protein_coding	exostosin like glycosyltransferase 3 [Source:HGNC Symbol;Acc:HGNC:3518]	-2.09876	2.86309e-14	4.56681e-13
ENSG00000257298.1		lncRNA	novel transcript, sense intronic to LIMA1	-2.09877	0.000674139	0.00204986
ENSG00000166578.10	IQCD	protein_coding	IQ motif containing D [Source:HGNC Symbol;Acc:HGNC:25168]	-2.09883	0.00209863	0.00575069
ENSG00000110955.9	ATP5F1B	protein_coding	ATP synthase F1 subunit beta [Source:HGNC Symbol;Acc:HGNC:830]	-2.0991	3.31078e-12	3.82802e-11
ENSG00000184378.3	ACTRT3	protein_coding	actin related protein T3 [Source:HGNC Symbol;Acc:HGNC:24022]	-2.09932	0.00279664	0.00745762
ENSG00000274070.2	CASTOR2	protein_coding	cytosolic arginine sensor for mTORC1 subunit 2 [Source:HGNC Symbol;Acc:HGNC:37073]	-2.09941	2.48834e-12	2.9444e-11
ENSG00000273449.1		lncRNA	novel transcript	-2.10021	0.00379382	0.0098132
ENSG00000110063.10	DCPS	protein_coding	decapping enzyme, scavenger [Source:HGNC Symbol;Acc:HGNC:29812]	-2.10022	1.96932e-12	2.37746e-11
ENSG00000178035.12	IMPDH2	protein_coding	inosine monophosphate dehydrogenase 2 [Source:HGNC Symbol;Acc:HGNC:6053]	-2.10043	4.29682e-13	5.72333e-12
ENSG00000023516.9	AKAP11	protein_coding	A-kinase anchoring protein 11 [Source:HGNC Symbol;Acc:HGNC:369]	-2.10082	1.07436e-10	9.88905e-10
ENSG00000132463.14	GRSF1	protein_coding	G-rich RNA sequence binding factor 1 [Source:HGNC Symbol;Acc:HGNC:4610]	-2.10111	1.29446e-10	1.17496e-09
ENSG00000198130.16	HIBCH	protein_coding	3-hydroxyisobutyryl-CoA hydrolase [Source:HGNC Symbol;Acc:HGNC:4908]	-2.10132	3.09376e-13	4.20015e-12
ENSG00000124562.10	SNRPC	protein_coding	small nuclear ribonucleoprotein polypeptide C [Source:HGNC Symbol;Acc:HGNC:11157]	-2.10154	3.11902e-10	2.66764e-09
ENSG00000136100.14	VPS36	protein_coding	vacuolar protein sorting 36 homolog [Source:HGNC Symbol;Acc:HGNC:20312]	-2.10163	8.61982e-15	1.48824e-13
ENSG00000175634.15	RPS6KB2	protein_coding	ribosomal protein S6 kinase B2 [Source:HGNC Symbol;Acc:HGNC:10437]	-2.10188	1.95135e-10	1.72337e-09
ENSG00000176396.11	EID2	protein_coding	EP300 interacting inhibitor of differentiation 2 [Source:HGNC Symbol;Acc:HGNC:28292]	-2.10188	8.55259e-07	4.35143e-06
ENSG00000198700.10	IPO9	protein_coding	importin 9 [Source:HGNC Symbol;Acc:HGNC:19425]	-2.10195	5.54739e-14	8.44166e-13
ENSG00000197429.11	IPP	protein_coding	intracisternal A particle-promoted polypeptide [Source:HGNC Symbol;Acc:HGNC:6108]	-2.10207	8.48304e-05	0.000305844
ENSG00000124784.9	RIOK1	protein_coding	RIO kinase 1 [Source:HGNC Symbol;Acc:HGNC:18656]	-2.10236	3.51696e-11	3.47715e-10
ENSG00000090382.6				-2.10259	0.00202711	0.00556723
ENSG00000178202.13	POGLUT3	protein_coding	protein O-glucosyltransferase 3 [Source:HGNC Symbol;Acc:HGNC:28496]	-2.10272	3.05677e-08	1.92895e-07
ENSG00000182934.12	SRPRA	protein_coding	SRP receptor subunit alpha [Source:HGNC Symbol;Acc:HGNC:11307]	-2.10293	2.40585e-13	3.32002e-12
ENSG00000144893.12	MED12L	protein_coding	mediator complex subunit 12L [Source:HGNC Symbol;Acc:HGNC:16050]	-2.10331	4.74195e-09	3.35743e-08
ENSG00000072110.13	ACTN1	protein_coding	actinin alpha 1 [Source:HGNC Symbol;Acc:HGNC:163]	-2.10332	7.6201e-15	1.32836e-13
ENSG00000165704.15	HPRT1	protein_coding	hypoxanthine phosphoribosyltransferase 1 [Source:HGNC Symbol;Acc:HGNC:5157]	-2.10339	5.81563e-09	4.05763e-08
ENSG00000143458.12	GABPB2	protein_coding	GA binding protein transcription factor subunit beta 2 [Source:HGNC Symbol;Acc:HGNC:28441]	-2.10352	4.90471e-12	5.50481e-11
ENSG00000198712.1	MT-CO2	protein_coding	mitochondrially encoded cytochrome c oxidase II [Source:HGNC Symbol;Acc:HGNC:7421]	-2.10379	7.77623e-10	6.27835e-09
ENSG00000026036.22	RTEL1-TNFRSF6B	protein_coding	RTEL1-TNFRSF6B readthrough (NMD candidate) [Source:HGNC Symbol;Acc:HGNC:44095]	-2.10453	1.2405e-07	7.12698e-07
ENSG00000073536.18	NLE1	protein_coding	notchless homolog 1 [Source:HGNC Symbol;Acc:HGNC:19889]	-2.10468	5.66915e-13	7.41859e-12
ENSG00000122565.19	CBX3	protein_coding	chromobox 3 [Source:HGNC Symbol;Acc:HGNC:1553]	-2.10494	4.35161e-10	3.65538e-09
ENSG00000149554.13	CHEK1	protein_coding	checkpoint kinase 1 [Source:HGNC Symbol;Acc:HGNC:1925]	-2.10508	9.12822e-08	5.35218e-07
ENSG00000022277.12	RTF2	protein_coding	replication termination factor 2 [Source:HGNC Symbol;Acc:HGNC:15890]	-2.10523	2.49685e-12	2.95316e-11
ENSG00000177733.7	HNRNPA0	protein_coding	heterogeneous nuclear ribonucleoprotein A0 [Source:HGNC Symbol;Acc:HGNC:5030]	-2.10524	4.75343e-12	5.34846e-11
ENSG00000171262.11	FAM98B	protein_coding	family with sequence similarity 98 member B [Source:HGNC Symbol;Acc:HGNC:26773]	-2.10527	2.14056e-08	1.37935e-07
ENSG00000162688.17	AGL	protein_coding	amylo-alpha-1, 6-glucosidase, 4-alpha-glucanotransferase [Source:HGNC Symbol;Acc:HGNC:321]	-2.10597	7.92074e-09	5.41783e-08
ENSG00000151502.11	VPS26B	protein_coding	VPS26, retromer complex component B [Source:HGNC Symbol;Acc:HGNC:28119]	-2.10609	1.03117e-14	1.75994e-13
ENSG00000169330.8				-2.10609	1.11342e-10	1.02346e-09
ENSG00000133318.14	RTN3	protein_coding	reticulon 3 [Source:HGNC Symbol;Acc:HGNC:10469]	-2.10632	3.04845e-10	2.61227e-09
ENSG00000135723.14	FHOD1	protein_coding	formin homology 2 domain containing 1 [Source:HGNC Symbol;Acc:HGNC:17905]	-2.10646	4.48638e-14	6.94133e-13
ENSG00000100714.17	MTHFD1	protein_coding	methylenetetrahydrofolate dehydrogenase, cyclohydrolase and formyltetrahydrofolate synthetase 1 [Source:HGNC Symbol;Acc:HGNC:7432]	-2.10649	9.5973e-12	1.03596e-10
ENSG00000176261.15	ZBTB8OS	protein_coding	zinc finger and BTB domain containing 8 opposite strand [Source:HGNC Symbol;Acc:HGNC:24094]	-2.10665	1.8243e-09	1.38178e-08
ENSG00000232539.1	LINC00945	lncRNA	long intergenic non-protein coding RNA 945 [Source:HGNC Symbol;Acc:HGNC:48643]	-2.10681	0.0057802	0.0143173
ENSG00000144354.14	CDCA7	protein_coding	cell division cycle associated 7 [Source:HGNC Symbol;Acc:HGNC:14628]	-2.10689	5.0937e-11	4.89701e-10
ENSG00000092847.12				-2.1069	5.86105e-15	1.0339e-13
ENSG00000287543.1		lncRNA	novel transcript, antisense to PML	-2.10694	0.000208239	0.00069724
ENSG00000188342.12	GTF2F2	protein_coding	general transcription factor IIF subunit 2 [Source:HGNC Symbol;Acc:HGNC:4653]	-2.10698	6.24808e-11	5.94288e-10
ENSG00000173421.17	CCDC36	protein_coding	coiled-coil domain containing 36 [Source:HGNC Symbol;Acc:HGNC:27945]	-2.10733	0.011641	0.0266914
ENSG00000250133.2	HOXC-AS2	lncRNA	HOXC cluster antisense RNA 2 [Source:HGNC Symbol;Acc:HGNC:43750]	-2.1074	0.0149328	0.0331341
ENSG00000267041.6	ZNF850	protein_coding	zinc finger protein 850 [Source:HGNC Symbol;Acc:HGNC:27994]	-2.10742	4.91601e-09	3.47242e-08
ENSG00000136250.12	AOAH	protein_coding	acyloxyacyl hydrolase [Source:HGNC Symbol;Acc:HGNC:548]	-2.10748	2.94589e-13	4.00751e-12
ENSG00000272155.1		lncRNA	novel transcript, antisense to MTFR1	-2.10771	0.0043267	0.0110593
ENSG00000138078.15				-2.10772	1.26844e-12	1.56371e-11
ENSG00000141349.8	G6PC3	protein_coding	glucose-6-phosphatase catalytic subunit 3 [Source:HGNC Symbol;Acc:HGNC:24861]	-2.10785	5.67733e-10	4.68965e-09
ENSG00000231731.7		lncRNA	novel transcript, antisense to IWS1	-2.10796	1.64986e-07	9.30342e-07
ENSG00000185359.13	HGS	protein_coding	hepatocyte growth factor-regulated tyrosine kinase substrate [Source:HGNC Symbol;Acc:HGNC:4897]	-2.10821	4.05492e-17	9.58771e-16
ENSG00000009307.16	CSDE1	protein_coding	cold shock domain containing E1 [Source:HGNC Symbol;Acc:HGNC:29905]	-2.10822	3.79233e-11	3.72468e-10
ENSG00000016864.18	GLT8D1	protein_coding	glycosyltransferase 8 domain containing 1 [Source:HGNC Symbol;Acc:HGNC:24870]	-2.10826	1.42691e-09	1.10132e-08
ENSG00000171067.11	C11orf24	protein_coding	chromosome 11 open reading frame 24 [Source:HGNC Symbol;Acc:HGNC:1174]	-2.10827	1.84476e-10	1.63679e-09
ENSG00000106993.12	CDC37L1	protein_coding	cell division cycle 37 like 1 [Source:HGNC Symbol;Acc:HGNC:17179]	-2.10852	6.30777e-07	3.27708e-06
ENSG00000164323.14	CFAP97	protein_coding	cilia and flagella associated protein 97 [Source:HGNC Symbol;Acc:HGNC:29276]	-2.10866	2.38084e-10	2.06794e-09
ENSG00000287780.1		lncRNA	novel transcript, antisense to SLC25A38and CCR8	-2.10893	0.0213651	0.0453824
ENSG00000131165.15	CHMP1A	protein_coding	charged multivesicular body protein 1A [Source:HGNC Symbol;Acc:HGNC:8740]	-2.10903	9.24711e-13	1.16405e-11
ENSG00000218018.3		lncRNA	novel transcript	-2.10911	0.0156682	0.0345543
ENSG00000067596.12	DHX8	protein_coding	DEAH-box helicase 8 [Source:HGNC Symbol;Acc:HGNC:2749]	-2.10925	8.46778e-12	9.21829e-11
ENSG00000272129.1		lncRNA	novel transcript	-2.10937	0.00386779	0.00998622
ENSG00000135297.15				-2.10952	5.24218e-10	4.35031e-09
ENSG00000152133.14				-2.10965	3.751e-08	2.33842e-07
ENSG00000111667.13	USP5	protein_coding	ubiquitin specific peptidase 5 [Source:HGNC Symbol;Acc:HGNC:12628]	-2.10972	4.11849e-11	4.02439e-10
ENSG00000084110.11	HAL	protein_coding	histidine ammonia-lyase [Source:HGNC Symbol;Acc:HGNC:4806]	-2.10983	3.20668e-07	1.73453e-06
ENSG00000135482.7	ZC3H10	protein_coding	zinc finger CCCH-type containing 10 [Source:HGNC Symbol;Acc:HGNC:25893]	-2.10993	1.12781e-06	5.59792e-06
ENSG00000171103.11	TRMT61B	protein_coding	tRNA methyltransferase 61B [Source:HGNC Symbol;Acc:HGNC:26070]	-2.10993	4.55047e-10	3.80692e-09
ENSG00000154447.15	SH3RF1	protein_coding	SH3 domain containing ring finger 1 [Source:HGNC Symbol;Acc:HGNC:17650]	-2.10996	3.82744e-09	2.74545e-08
ENSG00000287937.1		lncRNA	novel transcript	-2.11002	0.0123195	0.0280696
ENSG00000100014.20	SPECC1L	protein_coding	sperm antigen with calponin homology and coiled-coil domains 1 like [Source:HGNC Symbol;Acc:HGNC:29022]	-2.11012	2.2912e-11	2.33146e-10
ENSG00000124571.18	XPO5	protein_coding	exportin 5 [Source:HGNC Symbol;Acc:HGNC:17675]	-2.11022	9.58667e-17	2.13495e-15
ENSG00000112739.17	PRPF4B	protein_coding	pre-mRNA processing factor 4B [Source:HGNC Symbol;Acc:HGNC:17346]	-2.11024	6.90124e-14	1.03724e-12
ENSG00000185495.10		transcribed_unprocessed_pseudogene	septin 7 (SEPT7) pseudogene	-2.11059	1.78588e-07	1.00177e-06
ENSG00000120049.19	KCNIP2	protein_coding	potassium voltage-gated channel interacting protein 2 [Source:HGNC Symbol;Acc:HGNC:15522]	-2.11059	4.34471e-06	1.97114e-05
ENSG00000228594.4	FNDC10	protein_coding	fibronectin type III domain containing 10 [Source:HGNC Symbol;Acc:HGNC:42951]	-2.11092	2.96994e-08	1.87736e-07
ENSG00000134321.12	RSAD2	protein_coding	radical S-adenosyl methionine domain containing 2 [Source:HGNC Symbol;Acc:HGNC:30908]	-2.11093	0.0103529	0.0241113
ENSG00000129158.11	SERGEF	protein_coding	secretion regulating guanine nucleotide exchange factor [Source:HGNC Symbol;Acc:HGNC:17499]	-2.11143	1.06195e-08	7.14709e-08
ENSG00000237178.2	H3P7	processed_pseudogene	H3 histone pseudogene 7 [Source:HGNC Symbol;Acc:HGNC:43799]	-2.11144	0.0169386	0.0369928
ENSG00000211456.12				-2.11147	2.16487e-11	2.21468e-10
ENSG00000101294.17				-2.11157	1.00579e-15	1.97136e-14
ENSG00000271996.1		lncRNA	novel transcript, antisense to NFE2L2	-2.11186	0.0030078	0.0079739
ENSG00000271716.1		lncRNA	novel transcript, antisense to VGLL4	-2.1119	0.0040429	0.0103971
ENSG00000148814.18	LRRC27	protein_coding	leucine rich repeat containing 27 [Source:HGNC Symbol;Acc:HGNC:29346]	-2.11241	2.33035e-06	1.10142e-05
ENSG00000162522.11	KIAA1522	protein_coding	KIAA1522 [Source:HGNC Symbol;Acc:HGNC:29301]	-2.11244	1.38853e-09	1.07417e-08
ENSG00000186815.12	TPCN1	protein_coding	two pore segment channel 1 [Source:HGNC Symbol;Acc:HGNC:18182]	-2.11255	1.5074e-14	2.49648e-13
ENSG00000064115.11	TM7SF3	protein_coding	transmembrane 7 superfamily member 3 [Source:HGNC Symbol;Acc:HGNC:23049]	-2.11256	4.4307e-10	3.71483e-09
ENSG00000239407.5		lncRNA	novel transcript	-2.11274	0.00109413	0.00318325
ENSG00000180198.16	RCC1	protein_coding	regulator of chromosome condensation 1 [Source:HGNC Symbol;Acc:HGNC:1913]	-2.11295	7.5363e-13	9.67772e-12
ENSG00000280375.1		TEC	TEC	-2.11295	0.000276853	0.000906049
ENSG00000203485.13	INF2	protein_coding	inverted formin, FH2 and WH2 domain containing [Source:HGNC Symbol;Acc:HGNC:23791]	-2.11303	4.91975e-18	1.30349e-16
ENSG00000147677.11	EIF3H	protein_coding	eukaryotic translation initiation factor 3 subunit H [Source:HGNC Symbol;Acc:HGNC:3273]	-2.11315	1.17131e-11	1.2448e-10
ENSG00000118162.14	KPTN	protein_coding	kaptin, actin binding protein [Source:HGNC Symbol;Acc:HGNC:6404]	-2.11323	8.53925e-05	0.000307663
ENSG00000170631.15	ZNF16	protein_coding	zinc finger protein 16 [Source:HGNC Symbol;Acc:HGNC:12947]	-2.1133	1.07395e-06	5.3514e-06
ENSG00000163956.13	LRPAP1	protein_coding	LDL receptor related protein associated protein 1 [Source:HGNC Symbol;Acc:HGNC:6701]	-2.1133	9.9691e-13	1.24907e-11
ENSG00000162377.6	COA7	protein_coding	cytochrome c oxidase assembly factor 7 (putative) [Source:HGNC Symbol;Acc:HGNC:25716]	-2.11337	7.7205e-11	7.24063e-10
ENSG00000110921.14	MVK	protein_coding	mevalonate kinase [Source:HGNC Symbol;Acc:HGNC:7530]	-2.11345	1.1927e-10	1.08886e-09
ENSG00000170571.12	EMB	protein_coding	embigin [Source:HGNC Symbol;Acc:HGNC:30465]	-2.11349	1.43723e-09	1.10705e-08
ENSG00000267493.4	CIRBP-AS1	lncRNA	CIRBP antisense RNA 1 [Source:HGNC Symbol;Acc:HGNC:28588]	-2.11403	0.000391448	0.00124521
ENSG00000273058.2		lncRNA	novel transcript	-2.11425	0.000105032	0.00037163
ENSG00000147166.11	ITGB1BP2	protein_coding	integrin subunit beta 1 binding protein 2 [Source:HGNC Symbol;Acc:HGNC:6154]	-2.11442	5.32185e-05	0.000199657
ENSG00000148606.13	POLR3A	protein_coding	RNA polymerase III subunit A [Source:HGNC Symbol;Acc:HGNC:30074]	-2.11445	2.30435e-13	3.1931e-12
ENSG00000158470.5	B4GALT5	protein_coding	beta-1,4-galactosyltransferase 5 [Source:HGNC Symbol;Acc:HGNC:928]	-2.11448	2.26984e-13	3.1518e-12
ENSG00000169609.14	C15orf40	protein_coding	chromosome 15 open reading frame 40 [Source:HGNC Symbol;Acc:HGNC:28443]	-2.11498	3.60784e-11	3.56044e-10
ENSG00000180817.12	PPA1	protein_coding	inorganic pyrophosphatase 1 [Source:HGNC Symbol;Acc:HGNC:9226]	-2.11498	4.25717e-10	3.58279e-09
ENSG00000239636.1		lncRNA	novel transcript	-2.11516	3.07382e-09	2.23477e-08
ENSG00000237788.1		processed_pseudogene	cytokine-like nuclear factor n-pac (N-PAC) pseudogene	-2.11523	0.0014872	0.00420327
ENSG00000232545.1		lncRNA	novel transcript	-2.11557	0.00112129	0.00325558
ENSG00000168288.13	MMADHC	protein_coding	metabolism of cobalamin associated D [Source:HGNC Symbol;Acc:HGNC:25221]	-2.11567	4.29914e-09	3.06169e-08
ENSG00000149273.15	RPS3	protein_coding	ribosomal protein S3 [Source:HGNC Symbol;Acc:HGNC:10420]	-2.11603	7.0556e-14	1.05925e-12
ENSG00000179988.14	PSTK	protein_coding	phosphoseryl-tRNA kinase [Source:HGNC Symbol;Acc:HGNC:28578]	-2.11622	1.61633e-06	7.82284e-06
ENSG00000254536.2		protein_coding	novel protein	-2.11642	0.0141398	0.0316284
ENSG00000232119.8	MCTS1	protein_coding	MCTS1 re-initiation and release factor [Source:HGNC Symbol;Acc:HGNC:23357]	-2.11661	1.07471e-06	5.3542e-06
ENSG00000169385.3	RNASE2	protein_coding	ribonuclease A family member 2 [Source:HGNC Symbol;Acc:HGNC:10045]	-2.11662	5.07161e-05	0.000190883
ENSG00000125818.18	PSMF1	protein_coding	proteasome inhibitor subunit 1 [Source:HGNC Symbol;Acc:HGNC:9571]	-2.11701	1.93574e-13	2.71601e-12
ENSG00000214439.4	FAM185BP	transcribed_unprocessed_pseudogene	family with sequence similarity 185 member B, pseudogene [Source:HGNC Symbol;Acc:HGNC:21813]	-2.11736	0.000246559	0.000813343
ENSG00000112308.13	C6orf62	protein_coding	chromosome 6 open reading frame 62 [Source:HGNC Symbol;Acc:HGNC:20998]	-2.11738	3.18204e-10	2.71633e-09
ENSG00000254274.1	TDGF1P5	processed_pseudogene	teratocarcinoma-derived growth factor 1 pseudogene 5 [Source:HGNC Symbol;Acc:HGNC:11705]	-2.1175	0.00628262	0.0154221
ENSG00000174953.14	DHX36	protein_coding	DEAH-box helicase 36 [Source:HGNC Symbol;Acc:HGNC:14410]	-2.11754	3.12403e-12	3.63089e-11
ENSG00000213090.2	SCYL2P1	processed_pseudogene	SCYL2 pseudogene 1 [Source:HGNC Symbol;Acc:HGNC:54685]	-2.11794	0.00337905	0.00883839
ENSG00000185198.11	PRSS57	protein_coding	serine protease 57 [Source:HGNC Symbol;Acc:HGNC:31397]	-2.11801	0.000320007	0.00103577
ENSG00000144029.12	MRPS5	protein_coding	mitochondrial ribosomal protein S5 [Source:HGNC Symbol;Acc:HGNC:14498]	-2.11802	1.25563e-12	1.55006e-11
ENSG00000108651.10	UTP6	protein_coding	UTP6 small subunit processome component [Source:HGNC Symbol;Acc:HGNC:18279]	-2.11839	9.50584e-12	1.02716e-10
ENSG00000178814.17	OPLAH	protein_coding	5-oxoprolinase, ATP-hydrolysing [Source:HGNC Symbol;Acc:HGNC:8149]	-2.11857	1.28799e-08	8.56948e-08
ENSG00000064651.14	SLC12A2	protein_coding	solute carrier family 12 member 2 [Source:HGNC Symbol;Acc:HGNC:10911]	-2.11862	6.55186e-11	6.2098e-10
ENSG00000105649.10	RAB3A	protein_coding	RAB3A, member RAS oncogene family [Source:HGNC Symbol;Acc:HGNC:9777]	-2.11878	0.020052	0.0428922
ENSG00000117399.14	CDC20	protein_coding	cell division cycle 20 [Source:HGNC Symbol;Acc:HGNC:1723]	-2.11882	5.04924e-09	3.56183e-08
ENSG00000124743.6	KLHL31	protein_coding	kelch like family member 31 [Source:HGNC Symbol;Acc:HGNC:21353]	-2.11884	5.42409e-05	0.000203265
ENSG00000221821.4	C6orf226	protein_coding	chromosome 6 open reading frame 226 [Source:HGNC Symbol;Acc:HGNC:34431]	-2.11892	0.00457448	0.0116239
ENSG00000089220.5	PEBP1	protein_coding	phosphatidylethanolamine binding protein 1 [Source:HGNC Symbol;Acc:HGNC:8630]	-2.11918	1.09572e-10	1.00753e-09
ENSG00000109667.12	SLC2A9	protein_coding	solute carrier family 2 member 9 [Source:HGNC Symbol;Acc:HGNC:13446]	-2.1192	2.42316e-12	2.87965e-11
ENSG00000122882.11	ECD	protein_coding	ecdysoneless cell cycle regulator [Source:HGNC Symbol;Acc:HGNC:17029]	-2.11935	3.69579e-11	3.63828e-10
ENSG00000030110.13	BAK1	protein_coding	BCL2 antagonist/killer 1 [Source:HGNC Symbol;Acc:HGNC:949]	-2.11955	4.14771e-09	2.96093e-08
ENSG00000285331.2		lncRNA	novel transcript	-2.12046	1.99856e-05	8.12054e-05
ENSG00000135387.21	CAPRIN1	protein_coding	cell cycle associated protein 1 [Source:HGNC Symbol;Acc:HGNC:6743]	-2.12064	1.82784e-11	1.88572e-10
ENSG00000269318.1		lncRNA	novel transcript, antisense to MPND	-2.12098	0.00218351	0.00596499
ENSG00000090905.19	TNRC6A	protein_coding	trinucleotide repeat containing adaptor 6A [Source:HGNC Symbol;Acc:HGNC:11969]	-2.12105	1.12728e-10	1.03406e-09
ENSG00000287720.1		lncRNA	novel transcript, antisense to SUMF1	-2.12124	0.00366174	0.00950182
ENSG00000049768.15				-2.12129	0.00152826	0.00430524
ENSG00000130640.13	TUBGCP2	protein_coding	tubulin gamma complex associated protein 2 [Source:HGNC Symbol;Acc:HGNC:18599]	-2.12135	9.45563e-15	1.6221e-13
ENSG00000129128.13	SPCS3	protein_coding	signal peptidase complex subunit 3 [Source:HGNC Symbol;Acc:HGNC:26212]	-2.1216	6.30694e-11	5.99461e-10
ENSG00000178694.10	NSUN3	protein_coding	NOP2/Sun RNA methyltransferase 3 [Source:HGNC Symbol;Acc:HGNC:26208]	-2.12178	2.60167e-08	1.6554e-07
ENSG00000285897.1		protein_coding	novel transcript	-2.12219	0.0032707	0.00858935
ENSG00000204947.9	ZNF425	protein_coding	zinc finger protein 425 [Source:HGNC Symbol;Acc:HGNC:20690]	-2.12268	0.000140128	0.000484354
ENSG00000134245.18	WNT2B	protein_coding	Wnt family member 2B [Source:HGNC Symbol;Acc:HGNC:12781]	-2.12288	3.58774e-08	2.24238e-07
ENSG00000116005.12	PCYOX1	protein_coding	prenylcysteine oxidase 1 [Source:HGNC Symbol;Acc:HGNC:20588]	-2.12301	4.73968e-09	3.35671e-08
ENSG00000151532.13	VTI1A	protein_coding	vesicle transport through interaction with t-SNAREs 1A [Source:HGNC Symbol;Acc:HGNC:17792]	-2.12321	1.17976e-13	1.71917e-12
ENSG00000118096.8	IFT46	protein_coding	intraflagellar transport 46 [Source:HGNC Symbol;Acc:HGNC:26146]	-2.12327	2.72991e-07	1.4923e-06
ENSG00000185104.20	FAF1	protein_coding	Fas associated factor 1 [Source:HGNC Symbol;Acc:HGNC:3578]	-2.12328	7.42486e-13	9.54376e-12
ENSG00000185839.3		processed_pseudogene	adenylate kinase 2 (AK2) pseudogene	-2.12349	0.0109811	0.0253825
ENSG00000267430.1		processed_pseudogene	proteasome (prosome, macropain) 26S subunit, ATPase, 5 (PSMC5) pseudogene	-2.12356	0.00138094	0.00393236
ENSG00000196715.7	VKORC1L1	protein_coding	vitamin K epoxide reductase complex subunit 1 like 1 [Source:HGNC Symbol;Acc:HGNC:21492]	-2.12359	2.72442e-11	2.73492e-10
ENSG00000273142.1	LINC02604	lncRNA	long intergenic non-protein coding RNA 2604 [Source:HGNC Symbol;Acc:HGNC:53972]	-2.1236	4.81282e-09	3.40491e-08
ENSG00000167700.9	MFSD3	protein_coding	major facilitator superfamily domain containing 3 [Source:HGNC Symbol;Acc:HGNC:25157]	-2.12406	3.00571e-10	2.57895e-09
ENSG00000234771.3	SLC25A25-AS1	lncRNA	SLC25A25 antisense RNA 1 [Source:HGNC Symbol;Acc:HGNC:27844]	-2.12415	1.37001e-09	1.06076e-08
ENSG00000197467.14				-2.1242	2.27797e-05	9.14221e-05
ENSG00000175505.11	CLCF1	protein_coding	cardiotrophin like cytokine factor 1 [Source:HGNC Symbol;Acc:HGNC:17412]	-2.1248	3.99335e-07	2.1287e-06
ENSG00000174529.7	TMEM81	protein_coding	transmembrane protein 81 [Source:HGNC Symbol;Acc:HGNC:32349]	-2.12513	0.00124699	0.00357945
ENSG00000223705.9	NSUN5P1	transcribed_unprocessed_pseudogene	NSUN5 pseudogene 1 [Source:HGNC Symbol;Acc:HGNC:19146]	-2.12527	1.34821e-11	1.4193e-10
ENSG00000160877.6	NACC1	protein_coding	nucleus accumbens associated 1 [Source:HGNC Symbol;Acc:HGNC:20967]	-2.12549	5.17901e-14	7.92156e-13
ENSG00000034693.15	PEX3	protein_coding	peroxisomal biogenesis factor 3 [Source:HGNC Symbol;Acc:HGNC:8858]	-2.12556	1.9098e-09	1.44206e-08
ENSG00000227799.1		processed_pseudogene	pseudogene similar to RIKEN cDNA 2210021J22	-2.12566	0.000762789	0.00229805
ENSG00000276410.3				-2.12568	0.00315111	0.00830864
ENSG00000164867.11	NOS3	protein_coding	nitric oxide synthase 3 [Source:HGNC Symbol;Acc:HGNC:7876]	-2.12602	9.95621e-06	4.27061e-05
ENSG00000095319.14	NUP188	protein_coding	nucleoporin 188 [Source:HGNC Symbol;Acc:HGNC:17859]	-2.12639	4.47599e-15	8.04927e-14
ENSG00000155755.19	TMEM237	protein_coding	transmembrane protein 237 [Source:HGNC Symbol;Acc:HGNC:14432]	-2.1264	5.23862e-06	2.34928e-05
ENSG00000213995.11	NAXD	protein_coding	NAD(P)HX dehydratase [Source:HGNC Symbol;Acc:HGNC:25576]	-2.12646	1.91405e-09	1.44486e-08
ENSG00000181830.8				-2.12681	2.84866e-10	2.45126e-09
ENSG00000159753.14	CARMIL2	protein_coding	capping protein regulator and myosin 1 linker 2 [Source:HGNC Symbol;Acc:HGNC:27089]	-2.12716	0.0222389	0.0469964
ENSG00000154146.13	NRGN	protein_coding	neurogranin [Source:HGNC Symbol;Acc:HGNC:8000]	-2.12735	1.35429e-07	7.74092e-07
ENSG00000082153.18	BZW1	protein_coding	basic leucine zipper and W2 domains 1 [Source:HGNC Symbol;Acc:HGNC:18380]	-2.12737	4.55956e-10	3.81215e-09
ENSG00000285230.2	RALY-AS1	lncRNA	RALY antisense RNA 1 [Source:HGNC Symbol;Acc:HGNC:50743]	-2.12746	0.000289998	0.000945837
ENSG00000184281.15	TSSC4	protein_coding	tumor suppressing subtransferable candidate 4 [Source:HGNC Symbol;Acc:HGNC:12386]	-2.12756	1.8412e-11	1.89804e-10
ENSG00000163900.11	TMEM41A	protein_coding	transmembrane protein 41A [Source:HGNC Symbol;Acc:HGNC:30544]	-2.12781	1.14329e-11	1.2155e-10
ENSG00000135953.11	MFSD9	protein_coding	major facilitator superfamily domain containing 9 [Source:HGNC Symbol;Acc:HGNC:28158]	-2.12782	7.88958e-10	6.3622e-09
ENSG00000099203.7	TMED1	protein_coding	transmembrane p24 trafficking protein 1 [Source:HGNC Symbol;Acc:HGNC:17291]	-2.12799	3.79431e-05	0.00014609
ENSG00000177030.16				-2.12823	3.63461e-15	6.58478e-14
ENSG00000008324.11	SS18L2	protein_coding	SS18 like 2 [Source:HGNC Symbol;Acc:HGNC:15593]	-2.1285	4.68914e-07	2.48478e-06
ENSG00000101997.13	CCDC22	protein_coding	coiled-coil domain containing 22 [Source:HGNC Symbol;Acc:HGNC:28909]	-2.12876	2.9185e-14	4.64577e-13
ENSG00000271681.1		processed_pseudogene	mitochondrial ribosomal protein L50 (MRPL50) pseudogene	-2.12892	0.000175705	0.000595947
ENSG00000183019.7	MCEMP1	protein_coding	mast cell expressed membrane protein 1 [Source:HGNC Symbol;Acc:HGNC:27291]	-2.12931	3.22801e-10	2.75295e-09
ENSG00000089159.16	PXN	protein_coding	paxillin [Source:HGNC Symbol;Acc:HGNC:9718]	-2.12967	5.29179e-11	5.07289e-10
ENSG00000126903.16	SLC10A3	protein_coding	solute carrier family 10 member 3 [Source:HGNC Symbol;Acc:HGNC:22979]	-2.1297	1.53253e-11	1.60139e-10
ENSG00000176055.10	MBLAC2	protein_coding	metallo-beta-lactamase domain containing 2 [Source:HGNC Symbol;Acc:HGNC:33711]	-2.12979	5.82284e-08	3.51244e-07
ENSG00000132581.10	SDF2	protein_coding	stromal cell derived factor 2 [Source:HGNC Symbol;Acc:HGNC:10675]	-2.13001	7.4016e-09	5.07828e-08
ENSG00000214773.1		lncRNA	novel transcript, sense intronic SMARCC1	-2.13018	8.78571e-05	0.000315864
ENSG00000159352.15				-2.13048	4.47165e-11	4.34887e-10
ENSG00000287625.1		lncRNA	novel transcript	-2.13064	0.00163299	0.0045729
ENSG00000213700.3	RPL17P50	processed_pseudogene	ribosomal protein L17 pseudogene 50 [Source:HGNC Symbol;Acc:HGNC:45098]	-2.13076	0.00147854	0.00418011
ENSG00000008516.17	MMP25	protein_coding	matrix metallopeptidase 25 [Source:HGNC Symbol;Acc:HGNC:14246]	-2.13111	1.43715e-09	1.10705e-08
ENSG00000137825.11	ITPKA	protein_coding	inositol-trisphosphate 3-kinase A [Source:HGNC Symbol;Acc:HGNC:6178]	-2.13142	7.90149e-10	6.36989e-09
ENSG00000110851.12	PRDM4	protein_coding	PR/SET domain 4 [Source:HGNC Symbol;Acc:HGNC:9348]	-2.13166	5.04016e-10	4.18914e-09
ENSG00000162664.17	ZNF326	protein_coding	zinc finger protein 326 [Source:HGNC Symbol;Acc:HGNC:14104]	-2.13184	3.92413e-11	3.84849e-10
ENSG00000282851.2	BISPR	lncRNA	BST2 interferon stimulated positive regulator [Source:HGNC Symbol;Acc:HGNC:51290]	-2.13221	4.43388e-08	2.72486e-07
ENSG00000241468.7				-2.13281	1.80928e-10	1.60849e-09
ENSG00000270049.3		lncRNA	novel transcript, antisense to AGRP	-2.13291	0.0193181	0.0415178
ENSG00000114648.12	KLHL18	protein_coding	kelch like family member 18 [Source:HGNC Symbol;Acc:HGNC:29120]	-2.13299	6.80221e-15	1.19286e-13
ENSG00000198324.13	PHETA1	protein_coding	PH domain containing endocytic trafficking adaptor 1 [Source:HGNC Symbol;Acc:HGNC:26509]	-2.13301	1.86945e-08	1.21399e-07
ENSG00000065457.10	ADAT1	protein_coding	adenosine deaminase tRNA specific 1 [Source:HGNC Symbol;Acc:HGNC:228]	-2.13308	2.25476e-09	1.6747e-08
ENSG00000213516.10	RBMXL1	protein_coding	RBMX like 1 [Source:HGNC Symbol;Acc:HGNC:25073]	-2.13318	1.42757e-09	1.10151e-08
ENSG00000054277.14	OPN3	protein_coding	opsin 3 [Source:HGNC Symbol;Acc:HGNC:14007]	-2.13335	0.000136895	0.000474049
ENSG00000035928.16	RFC1	protein_coding	replication factor C subunit 1 [Source:HGNC Symbol;Acc:HGNC:9969]	-2.13383	1.30265e-11	1.3762e-10
ENSG00000181751.10	MACIR	protein_coding	macrophage immunometabolism regulator [Source:HGNC Symbol;Acc:HGNC:25052]	-2.13391	1.34381e-07	7.68755e-07
ENSG00000137288.10	UQCC2	protein_coding	ubiquinol-cytochrome c reductase complex assembly factor 2 [Source:HGNC Symbol;Acc:HGNC:21237]	-2.13407	9.95952e-13	1.24846e-11
ENSG00000280374.1		lncRNA	novel transcript	-2.13424	0.00055582	0.00171795
ENSG00000120756.13	PLS1	protein_coding	plastin 1 [Source:HGNC Symbol;Acc:HGNC:9090]	-2.13463	6.79361e-06	2.99748e-05
ENSG00000176871.8	WSB2	protein_coding	WD repeat and SOCS box containing 2 [Source:HGNC Symbol;Acc:HGNC:19222]	-2.13468	1.94103e-10	1.71651e-09
ENSG00000162521.19	RBBP4	protein_coding	RB binding protein 4, chromatin remodeling factor [Source:HGNC Symbol;Acc:HGNC:9887]	-2.13482	5.30017e-12	5.914e-11
ENSG00000198040.10	ZNF84	protein_coding	zinc finger protein 84 [Source:HGNC Symbol;Acc:HGNC:13159]	-2.13515	1.61895e-13	2.30408e-12
ENSG00000198034.11	RPS4X	protein_coding	ribosomal protein S4 X-linked [Source:HGNC Symbol;Acc:HGNC:10424]	-2.13527	9.4217e-13	1.18492e-11
ENSG00000214193.11	SH3D21	protein_coding	SH3 domain containing 21 [Source:HGNC Symbol;Acc:HGNC:26236]	-2.13545	9.85708e-08	5.74062e-07
ENSG00000102144.15	PGK1	protein_coding	phosphoglycerate kinase 1 [Source:HGNC Symbol;Acc:HGNC:8896]	-2.13594	1.77615e-13	2.50652e-12
ENSG00000263603.1		lncRNA	novel transcript	-2.13598	0.00106341	0.00310196
ENSG00000113391.19	FAM172A	protein_coding	family with sequence similarity 172 member A [Source:HGNC Symbol;Acc:HGNC:25365]	-2.13603	2.91675e-10	2.50663e-09
ENSG00000242372.8	EIF6	protein_coding	eukaryotic translation initiation factor 6 [Source:HGNC Symbol;Acc:HGNC:6159]	-2.13609	9.98687e-11	9.22736e-10
ENSG00000198912.11	C1orf174	protein_coding	chromosome 1 open reading frame 174 [Source:HGNC Symbol;Acc:HGNC:27915]	-2.13637	9.91511e-13	1.24522e-11
ENSG00000169228.14	RAB24	protein_coding	RAB24, member RAS oncogene family [Source:HGNC Symbol;Acc:HGNC:9765]	-2.13642	0.000669827	0.00203791
ENSG00000273064.1		lncRNA	novel transcript	-2.13647	0.00176006	0.00489601
ENSG00000185896.11	LAMP1	protein_coding	lysosomal associated membrane protein 1 [Source:HGNC Symbol;Acc:HGNC:6499]	-2.13648	1.6987e-10	1.51723e-09
ENSG00000189144.13	ZNF573	protein_coding	zinc finger protein 573 [Source:HGNC Symbol;Acc:HGNC:26420]	-2.13665	0.000118092	0.000413856
ENSG00000152192.8	POU4F1	protein_coding	POU class 4 homeobox 1 [Source:HGNC Symbol;Acc:HGNC:9218]	-2.13685	2.05229e-10	1.80538e-09
ENSG00000085999.13	RAD54L	protein_coding	RAD54 like [Source:HGNC Symbol;Acc:HGNC:9826]	-2.13699	4.91235e-12	5.51108e-11
ENSG00000125170.11	DOK4	protein_coding	docking protein 4 [Source:HGNC Symbol;Acc:HGNC:19868]	-2.137	5.84135e-08	3.52281e-07
ENSG00000172613.8	RAD9A	protein_coding	RAD9 checkpoint clamp component A [Source:HGNC Symbol;Acc:HGNC:9827]	-2.137	6.05337e-11	5.76996e-10
ENSG00000235369.1	RPL36AP15	processed_pseudogene	ribosomal protein L36a pseudogene 15 [Source:HGNC Symbol;Acc:HGNC:36648]	-2.13703	0.0173726	0.0378216
ENSG00000260917.1		lncRNA	novel transcript, overlapping to VTI1A	-2.13736	5.8649e-12	6.50085e-11
ENSG00000198466.12	ZNF587	protein_coding	zinc finger protein 587 [Source:HGNC Symbol;Acc:HGNC:30955]	-2.13736	5.84653e-15	1.03269e-13
ENSG00000182048.11	TRPC2	transcribed_unprocessed_pseudogene	transient receptor potential cation channel subfamily C member 2 (pseudogene) [Source:HGNC Symbol;Acc:HGNC:12334]	-2.13747	0.00330922	0.0086786
ENSG00000132128.16	LRRC41	protein_coding	leucine rich repeat containing 41 [Source:HGNC Symbol;Acc:HGNC:16917]	-2.13749	1.38048e-15	2.65911e-14
ENSG00000157077.14	ZFYVE9	protein_coding	zinc finger FYVE-type containing 9 [Source:HGNC Symbol;Acc:HGNC:6775]	-2.13764	9.74233e-14	1.43844e-12
ENSG00000107796.13	ACTA2	protein_coding	actin alpha 2, smooth muscle [Source:HGNC Symbol;Acc:HGNC:130]	-2.13768	0.000197532	0.000663795
ENSG00000232928.2	DDX3P1	processed_pseudogene	DEAD-box helicase 3 pseudogene 1 [Source:HGNC Symbol;Acc:HGNC:42171]	-2.13769	1.67604e-07	9.4451e-07
ENSG00000139372.15	TDG	protein_coding	thymine DNA glycosylase [Source:HGNC Symbol;Acc:HGNC:11700]	-2.13809	3.13321e-10	2.67891e-09
ENSG00000152475.7	ZNF837	protein_coding	zinc finger protein 837 [Source:HGNC Symbol;Acc:HGNC:25164]	-2.13857	0.00297204	0.00788612
ENSG00000206053.13	JPT2	protein_coding	Jupiter microtubule associated homolog 2 [Source:HGNC Symbol;Acc:HGNC:14137]	-2.13865	1.73431e-11	1.79614e-10
ENSG00000180376.17	CCDC66	protein_coding	coiled-coil domain containing 66 [Source:HGNC Symbol;Acc:HGNC:27709]	-2.13912	1.11479e-11	1.1885e-10
ENSG00000269815.1		lncRNA	novel transcript, sense intronic ABHD8	-2.1393	0.00678481	0.0165278
ENSG00000249485.1	RBBP4P1	processed_pseudogene	RBBP4 pseudogene 1 [Source:HGNC Symbol;Acc:HGNC:42368]	-2.13947	0.00279375	0.00745064
ENSG00000136854.21				-2.13956	4.83041e-14	7.43501e-13
ENSG00000182552.15	RWDD4	protein_coding	RWD domain containing 4 [Source:HGNC Symbol;Acc:HGNC:23750]	-2.13968	1.50464e-07	8.53839e-07
ENSG00000137760.14	ALKBH8	protein_coding	alkB homolog 8, tRNA methyltransferase [Source:HGNC Symbol;Acc:HGNC:25189]	-2.1398	9.75657e-06	4.19302e-05
ENSG00000248318.1		lncRNA	novel transcript	-2.13986	5.48946e-10	4.54147e-09
ENSG00000010539.11	ZNF200	protein_coding	zinc finger protein 200 [Source:HGNC Symbol;Acc:HGNC:12993]	-2.13999	1.33329e-09	1.03501e-08
ENSG00000286545.1		lncRNA	novel transcript, antisense to ZC3H8	-2.14017	9.53695e-08	5.56869e-07
ENSG00000272150.5	NBPF25P	transcribed_unprocessed_pseudogene	NBPF member 25, pseudogene [Source:HGNC Symbol;Acc:HGNC:45046]	-2.1405	0.0046466	0.0117826
ENSG00000116213.16	WRAP73	protein_coding	WD repeat containing, antisense to TP73 [Source:HGNC Symbol;Acc:HGNC:12759]	-2.14054	3.5025e-14	5.49839e-13
ENSG00000091106.19	NLRC4	protein_coding	NLR family CARD domain containing 4 [Source:HGNC Symbol;Acc:HGNC:16412]	-2.14085	0.000143407	0.000494682
ENSG00000130299.17	GTPBP3	protein_coding	GTP binding protein 3, mitochondrial [Source:HGNC Symbol;Acc:HGNC:14880]	-2.14097	1.28285e-13	1.85329e-12
ENSG00000137947.12	GTF2B	protein_coding	general transcription factor IIB [Source:HGNC Symbol;Acc:HGNC:4648]	-2.14133	4.19008e-08	2.58808e-07
ENSG00000205918.9	PDPK2P	transcribed_unprocessed_pseudogene	3-phosphoinositide dependent protein kinase 2, pseudogene [Source:HGNC Symbol;Acc:HGNC:49897]	-2.14167	0.0131476	0.029739
ENSG00000237399.7	PITRM1-AS1	lncRNA	PITRM1 antisense RNA 1 [Source:HGNC Symbol;Acc:HGNC:44675]	-2.1417	4.24414e-06	1.92944e-05
ENSG00000185627.18	PSMD13	protein_coding	proteasome 26S subunit, non-ATPase 13 [Source:HGNC Symbol;Acc:HGNC:9558]	-2.14178	5.85866e-13	7.64792e-12
ENSG00000110092.3				-2.1418	7.17673e-05	0.000262523
ENSG00000173540.12				-2.1422	2.20231e-10	1.92159e-09
ENSG00000131437.15	KIF3A	protein_coding	kinesin family member 3A [Source:HGNC Symbol;Acc:HGNC:6319]	-2.1423	1.75813e-07	9.87239e-07
ENSG00000187866.10	FAM122A	protein_coding	family with sequence similarity 122A [Source:HGNC Symbol;Acc:HGNC:23490]	-2.14239	4.65077e-07	2.46591e-06
ENSG00000079785.15	DDX1	protein_coding	DEAD-box helicase 1 [Source:HGNC Symbol;Acc:HGNC:2734]	-2.1425	2.2947e-11	2.33414e-10
ENSG00000174442.12	ZWILCH	protein_coding	zwilch kinetochore protein [Source:HGNC Symbol;Acc:HGNC:25468]	-2.14274	0.000257605	0.00084709
ENSG00000057757.10	PITHD1	protein_coding	PITH domain containing 1 [Source:HGNC Symbol;Acc:HGNC:25022]	-2.14298	4.29531e-10	3.61262e-09
ENSG00000233340.1		lncRNA	novel transcript	-2.14307	0.000612186	0.00187724
ENSG00000165983.14	PTER	protein_coding	phosphotriesterase related [Source:HGNC Symbol;Acc:HGNC:9590]	-2.14317	3.53606e-10	2.9947e-09
ENSG00000187229.3		lncRNA	novel transcript, antisense to PSD3	-2.14331	0.0236161	0.0494162
ENSG00000126457.21	PRMT1	protein_coding	protein arginine methyltransferase 1 [Source:HGNC Symbol;Acc:HGNC:5187]	-2.14349	6.3673e-16	1.27981e-14
ENSG00000122705.17	CLTA	protein_coding	clathrin light chain A [Source:HGNC Symbol;Acc:HGNC:2090]	-2.14374	4.76856e-11	4.60091e-10
ENSG00000160714.10	UBE2Q1	protein_coding	ubiquitin conjugating enzyme E2 Q1 [Source:HGNC Symbol;Acc:HGNC:15698]	-2.14382	6.80175e-13	8.77648e-12
ENSG00000129680.16	MAP7D3	protein_coding	MAP7 domain containing 3 [Source:HGNC Symbol;Acc:HGNC:25742]	-2.14387	1.49588e-11	1.56553e-10
ENSG00000155959.12	VBP1	protein_coding	VHL binding protein 1 [Source:HGNC Symbol;Acc:HGNC:12662]	-2.14399	4.68865e-08	2.86828e-07
ENSG00000146757.13				-2.14418	4.12267e-08	2.54938e-07
ENSG00000272588.1		lncRNA	novel transcript, antisense to PCGF3	-2.14432	9.28655e-05	0.000332444
ENSG00000103490.14	PYCARD	protein_coding	PYD and CARD domain containing [Source:HGNC Symbol;Acc:HGNC:16608]	-2.14453	6.96093e-10	5.68169e-09
ENSG00000198874.13	TYW1	protein_coding	tRNA-yW synthesizing protein 1 homolog [Source:HGNC Symbol;Acc:HGNC:25598]	-2.14491	2.25014e-11	2.29316e-10
ENSG00000167005.14	NUDT21	protein_coding	nudix hydrolase 21 [Source:HGNC Symbol;Acc:HGNC:13870]	-2.14498	8.97258e-09	6.09377e-08
ENSG00000174365.20	SNHG11	lncRNA	small nucleolar RNA host gene 11 [Source:HGNC Symbol;Acc:HGNC:25046]	-2.14517	0.00244178	0.00659396
ENSG00000252690.3		lncRNA	TEC	-2.14529	0.000156577	0.000536112
ENSG00000167118.10				-2.14549	1.09058e-13	1.59878e-12
ENSG00000003056.8	M6PR	protein_coding	mannose-6-phosphate receptor, cation dependent [Source:HGNC Symbol;Acc:HGNC:6752]	-2.14555	2.89764e-14	4.61642e-13
ENSG00000143110.11	C1orf162	protein_coding	chromosome 1 open reading frame 162 [Source:HGNC Symbol;Acc:HGNC:28344]	-2.14557	1.60478e-08	1.05334e-07
ENSG00000243725.7	TTC4	protein_coding	tetratricopeptide repeat domain 4 [Source:HGNC Symbol;Acc:HGNC:12394]	-2.14559	0.00541228	0.0134907
ENSG00000165629.20	ATP5F1C	protein_coding	ATP synthase F1 subunit gamma [Source:HGNC Symbol;Acc:HGNC:833]	-2.14572	2.20304e-11	2.25115e-10
ENSG00000138785.15	INTS12	protein_coding	integrator complex subunit 12 [Source:HGNC Symbol;Acc:HGNC:25067]	-2.1458	4.72593e-08	2.88911e-07
ENSG00000136448.12	NMT1	protein_coding	N-myristoyltransferase 1 [Source:HGNC Symbol;Acc:HGNC:7857]	-2.14648	1.9219e-13	2.69942e-12
ENSG00000196449.4	YRDC	protein_coding	yrdC N6-threonylcarbamoyltransferase domain containing [Source:HGNC Symbol;Acc:HGNC:28905]	-2.14673	3.26721e-11	3.24458e-10
ENSG00000260257.2		lncRNA	novel transcript	-2.14715	1.34591e-11	1.41743e-10
ENSG00000241170.3		transcribed_processed_pseudogene	ribosomal protein L31 (RPL31) pseudogene	-2.14725	0.000421449	0.00133164
ENSG00000286786.1		lncRNA	novel transcript, antisense to RASGRP1	-2.14829	1.07906e-06	5.37384e-06
ENSG00000063322.15	MED29	protein_coding	mediator complex subunit 29 [Source:HGNC Symbol;Acc:HGNC:23074]	-2.14881	1.23165e-11	1.30634e-10
ENSG00000233799.1		lncRNA	novel transcript, antisense to PCGF3	-2.14925	0.0042815	0.0109573
ENSG00000162804.14	SNED1	protein_coding	sushi, nidogen and EGF like domains 1 [Source:HGNC Symbol;Acc:HGNC:24696]	-2.14934	0.00139409	0.00396643
ENSG00000134014.17	ELP3	protein_coding	elongator acetyltransferase complex subunit 3 [Source:HGNC Symbol;Acc:HGNC:20696]	-2.14938	2.59613e-11	2.61987e-10
ENSG00000142669.15	SH3BGRL3	protein_coding	SH3 domain binding glutamate rich protein like 3 [Source:HGNC Symbol;Acc:HGNC:15568]	-2.14945	5.63389e-12	6.26551e-11
ENSG00000075188.9	NUP37	protein_coding	nucleoporin 37 [Source:HGNC Symbol;Acc:HGNC:29929]	-2.14972	3.27455e-07	1.76804e-06
ENSG00000196504.16				-2.14977	4.47449e-12	5.05581e-11
ENSG00000167985.6				-2.1498	2.42815e-06	1.14502e-05
ENSG00000164081.12	TEX264	protein_coding	testis expressed 264, ER-phagy receptor [Source:HGNC Symbol;Acc:HGNC:30247]	-2.15082	4.06044e-14	6.31878e-13
ENSG00000166704.11	ZNF606	protein_coding	zinc finger protein 606 [Source:HGNC Symbol;Acc:HGNC:25879]	-2.1509	0.00124335	0.00356937
ENSG00000007202.15	KIAA0100	protein_coding	KIAA0100 [Source:HGNC Symbol;Acc:HGNC:28960]	-2.15105	8.67409e-19	2.56426e-17
ENSG00000015676.18	NUDCD3	protein_coding	NudC domain containing 3 [Source:HGNC Symbol;Acc:HGNC:22208]	-2.15123	1.5587e-15	2.9704e-14
ENSG00000087302.9	RTRAF	protein_coding	RNA transcription, translation and transport factor [Source:HGNC Symbol;Acc:HGNC:23169]	-2.15183	1.75123e-09	1.33283e-08
ENSG00000261136.1		lncRNA	novel transcript, antisense to FSIP1	-2.15206	0.0134729	0.0303647
ENSG00000145700.9				-2.15269	0.00842551	0.020058
ENSG00000180061.10	TMEM150B	protein_coding	transmembrane protein 150B [Source:HGNC Symbol;Acc:HGNC:34415]	-2.15273	0.00279833	0.00746053
ENSG00000172349.17	IL16	protein_coding	interleukin 16 [Source:HGNC Symbol;Acc:HGNC:5980]	-2.15278	4.45663e-13	5.91562e-12
ENSG00000117411.16	B4GALT2	protein_coding	beta-1,4-galactosyltransferase 2 [Source:HGNC Symbol;Acc:HGNC:925]	-2.15286	7.26213e-12	7.95748e-11
ENSG00000184500.15				-2.15314	2.59706e-05	0.000103041
ENSG00000149262.17	INTS4	protein_coding	integrator complex subunit 4 [Source:HGNC Symbol;Acc:HGNC:25048]	-2.15325	2.67211e-13	3.64803e-12
ENSG00000102901.13	CENPT	protein_coding	centromere protein T [Source:HGNC Symbol;Acc:HGNC:25787]	-2.15352	7.13933e-15	1.24952e-13
ENSG00000157184.7	CPT2	protein_coding	carnitine palmitoyltransferase 2 [Source:HGNC Symbol;Acc:HGNC:2330]	-2.15369	1.45788e-08	9.61388e-08
ENSG00000126243.8				-2.15371	5.08845e-12	5.69435e-11
ENSG00000176714.9	CCDC121	protein_coding	coiled-coil domain containing 121 [Source:HGNC Symbol;Acc:HGNC:25833]	-2.15375	0.000186439	0.000629518
ENSG00000236559.1	BCL2L1-AS1	lncRNA	BCL2L1 antisense RNA 1 [Source:HGNC Symbol;Acc:HGNC:40095]	-2.15453	0.00186702	0.00516299
ENSG00000287680.1		lncRNA	novel transcript, antisense to MBP	-2.15463	4.22731e-07	2.24805e-06
ENSG00000126067.12	PSMB2	protein_coding	proteasome 20S subunit beta 2 [Source:HGNC Symbol;Acc:HGNC:9539]	-2.15479	1.11817e-10	1.02747e-09
ENSG00000064995.18	TAF11	protein_coding	TATA-box binding protein associated factor 11 [Source:HGNC Symbol;Acc:HGNC:11544]	-2.1548	9.50815e-12	1.02716e-10
ENSG00000106100.11	NOD1	protein_coding	nucleotide binding oligomerization domain containing 1 [Source:HGNC Symbol;Acc:HGNC:16390]	-2.15483	8.73559e-13	1.10851e-11
ENSG00000064703.12	DDX20	protein_coding	DEAD-box helicase 20 [Source:HGNC Symbol;Acc:HGNC:2743]	-2.15493	8.21264e-11	7.67534e-10
ENSG00000186260.16				-2.15527	1.00086e-10	9.24106e-10
ENSG00000196670.13	ZFP62	protein_coding	ZFP62 zinc finger protein [Source:HGNC Symbol;Acc:HGNC:23241]	-2.15533	1.09155e-09	8.60056e-09
ENSG00000152457.18	DCLRE1C	protein_coding	DNA cross-link repair 1C [Source:HGNC Symbol;Acc:HGNC:17642]	-2.15545	6.33253e-13	8.23045e-12
ENSG00000269898.1		lncRNA	novel transcript, antisense to C16orf74	-2.15603	0.000451693	0.00141868
ENSG00000214029.5	ZNF891	protein_coding	zinc finger protein 891 [Source:HGNC Symbol;Acc:HGNC:38709]	-2.15608	1.51334e-06	7.35227e-06
ENSG00000113924.12	HGD	protein_coding	homogentisate 1,2-dioxygenase [Source:HGNC Symbol;Acc:HGNC:4892]	-2.1564	0.0149793	0.0332127
ENSG00000276570.1		lncRNA	novel transcript	-2.1564	0.000728064	0.00219962
ENSG00000160796.17				-2.15654	1.28049e-14	2.15258e-13
ENSG00000183087.15	GAS6	protein_coding	growth arrest specific 6 [Source:HGNC Symbol;Acc:HGNC:4168]	-2.1566	3.89441e-12	4.45482e-11
ENSG00000084710.14	EFR3B	protein_coding	EFR3 homolog B [Source:HGNC Symbol;Acc:HGNC:29155]	-2.15675	1.84447e-07	1.0327e-06
ENSG00000180758.12	GPR157	protein_coding	G protein-coupled receptor 157 [Source:HGNC Symbol;Acc:HGNC:23687]	-2.15684	1.46589e-13	2.10074e-12
ENSG00000256209.2		lncRNA	novel transcript	-2.15688	0.00297724	0.00789914
ENSG00000090263.16	MRPS33	protein_coding	mitochondrial ribosomal protein S33 [Source:HGNC Symbol;Acc:HGNC:16634]	-2.157	5.48182e-07	2.87191e-06
ENSG00000123685.9	BATF3	protein_coding	basic leucine zipper ATF-like transcription factor 3 [Source:HGNC Symbol;Acc:HGNC:28915]	-2.15707	4.41789e-09	3.14293e-08
ENSG00000114391.13	RPL24	protein_coding	ribosomal protein L24 [Source:HGNC Symbol;Acc:HGNC:10325]	-2.15724	8.16008e-14	1.21419e-12
ENSG00000106608.16	URGCP	protein_coding	upregulator of cell proliferation [Source:HGNC Symbol;Acc:HGNC:30890]	-2.15737	4.78835e-14	7.38298e-13
ENSG00000206527.10	HACD2	protein_coding	3-hydroxyacyl-CoA dehydratase 2 [Source:HGNC Symbol;Acc:HGNC:9640]	-2.15742	5.18187e-09	3.64868e-08
ENSG00000072958.8	AP1M1	protein_coding	adaptor related protein complex 1 subunit mu 1 [Source:HGNC Symbol;Acc:HGNC:13667]	-2.15806	8.00764e-13	1.02486e-11
ENSG00000102871.16	TRADD	protein_coding	TNFRSF1A associated via death domain [Source:HGNC Symbol;Acc:HGNC:12030]	-2.1581	2.90042e-05	0.000114048
ENSG00000267317.2		lncRNA	novel transcript, antisense to APC2	-2.1581	1.39847e-08	9.24711e-08
ENSG00000169126.16	ARMC4	protein_coding	armadillo repeat containing 4 [Source:HGNC Symbol;Acc:HGNC:25583]	-2.15837	8.51115e-05	0.000306774
ENSG00000233367.1		lncRNA	novel transcript	-2.15848	0.00536648	0.0133902
ENSG00000215012.9	RTL10	protein_coding	retrotransposon Gag like 10 [Source:HGNC Symbol;Acc:HGNC:26112]	-2.15919	2.08309e-16	4.43637e-15
ENSG00000100150.19				-2.15928	2.55861e-12	3.01821e-11
ENSG00000067248.10	DHX29	protein_coding	DExH-box helicase 29 [Source:HGNC Symbol;Acc:HGNC:15815]	-2.15936	1.19812e-10	1.09269e-09
ENSG00000174238.15	PITPNA	protein_coding	phosphatidylinositol transfer protein alpha [Source:HGNC Symbol;Acc:HGNC:9001]	-2.15952	2.12466e-13	2.96248e-12
ENSG00000145491.12	ROPN1L	protein_coding	rhophilin associated tail protein 1 like [Source:HGNC Symbol;Acc:HGNC:24060]	-2.15969	0.013783	0.0309698
ENSG00000164022.17	AIMP1	protein_coding	aminoacyl tRNA synthetase complex interacting multifunctional protein 1 [Source:HGNC Symbol;Acc:HGNC:10648]	-2.15986	2.44753e-12	2.90636e-11
ENSG00000198373.12	WWP2	protein_coding	WW domain containing E3 ubiquitin protein ligase 2 [Source:HGNC Symbol;Acc:HGNC:16804]	-2.16018	8.21072e-11	7.67534e-10
ENSG00000255566.1		processed_pseudogene	mitochondrial ribosomal protein S25 (MRPS25) pseudogene	-2.16033	0.0209177	0.0445308
ENSG00000103599.20	IQCH	protein_coding	IQ motif containing H [Source:HGNC Symbol;Acc:HGNC:25721]	-2.16109	4.36845e-07	2.32127e-06
ENSG00000274922.1		lncRNA	novel transcript	-2.16115	4.84985e-06	2.1859e-05
ENSG00000241563.3				-2.16184	0.00434738	0.01111
ENSG00000143947.13	RPS27A	protein_coding	ribosomal protein S27a [Source:HGNC Symbol;Acc:HGNC:10417]	-2.16218	1.39121e-14	2.32125e-13
ENSG00000155034.19	FBXL18	protein_coding	F-box and leucine rich repeat protein 18 [Source:HGNC Symbol;Acc:HGNC:21874]	-2.16225	8.46807e-15	1.46392e-13
ENSG00000015285.10				-2.16228	2.35468e-14	3.79196e-13
ENSG00000198746.13	GPATCH3	protein_coding	G-patch domain containing 3 [Source:HGNC Symbol;Acc:HGNC:25720]	-2.16253	2.05452e-09	1.54006e-08
ENSG00000160753.16	RUSC1	protein_coding	RUN and SH3 domain containing 1 [Source:HGNC Symbol;Acc:HGNC:17153]	-2.16296	1.24462e-12	1.53717e-11
ENSG00000117751.18	PPP1R8	protein_coding	protein phosphatase 1 regulatory subunit 8 [Source:HGNC Symbol;Acc:HGNC:9296]	-2.16306	1.04426e-09	8.24976e-09
ENSG00000055332.18	EIF2AK2	protein_coding	eukaryotic translation initiation factor 2 alpha kinase 2 [Source:HGNC Symbol;Acc:HGNC:9437]	-2.16322	2.07631e-10	1.82412e-09
ENSG00000100722.20	ZC3H14	protein_coding	zinc finger CCCH-type containing 14 [Source:HGNC Symbol;Acc:HGNC:20509]	-2.16352	1.47957e-15	2.83369e-14
ENSG00000186073.14	C15orf41	protein_coding	chromosome 15 open reading frame 41 [Source:HGNC Symbol;Acc:HGNC:26929]	-2.16361	2.88537e-09	2.10633e-08
ENSG00000213551.6				-2.16363	3.35318e-10	2.84792e-09
ENSG00000113312.11	TTC1	protein_coding	tetratricopeptide repeat domain 1 [Source:HGNC Symbol;Acc:HGNC:12391]	-2.16391	3.26561e-09	2.36651e-08
ENSG00000158882.15	TOMM40L	protein_coding	translocase of outer mitochondrial membrane 40 like [Source:HGNC Symbol;Acc:HGNC:25756]	-2.16417	6.49589e-11	6.16755e-10
ENSG00000018610.14				-2.16424	5.25742e-10	4.36161e-09
ENSG00000285646.2		lncRNA	novel transcript	-2.16442	0.00882914	0.0209075
ENSG00000136522.14	MRPL47	protein_coding	mitochondrial ribosomal protein L47 [Source:HGNC Symbol;Acc:HGNC:16652]	-2.16496	1.74611e-09	1.32931e-08
ENSG00000100138.15	SNU13	protein_coding	small nuclear ribonucleoprotein 13 [Source:HGNC Symbol;Acc:HGNC:7819]	-2.16517	7.4429e-13	9.56236e-12
ENSG00000115649.16	CNPPD1	protein_coding	cyclin Pas1/PHO80 domain containing 1 [Source:HGNC Symbol;Acc:HGNC:25220]	-2.16549	1.74615e-14	2.87448e-13
ENSG00000128891.15	CCDC32	protein_coding	coiled-coil domain containing 32 [Source:HGNC Symbol;Acc:HGNC:28295]	-2.16559	2.61476e-12	3.07498e-11
ENSG00000142002.17	DPP9	protein_coding	dipeptidyl peptidase 9 [Source:HGNC Symbol;Acc:HGNC:18648]	-2.16573	2.31065e-15	4.30245e-14
ENSG00000279071.1		TEC	novel transcript	-2.16584	0.00081304	0.00243386
ENSG00000117697.15	NSL1	protein_coding	NSL1 component of MIS12 kinetochore complex [Source:HGNC Symbol;Acc:HGNC:24548]	-2.16608	3.41466e-11	3.38224e-10
ENSG00000224429.8	LINC00539	lncRNA	long intergenic non-protein coding RNA 539 [Source:HGNC Symbol;Acc:HGNC:43672]	-2.16617	9.81602e-08	5.71795e-07
ENSG00000267366.1		lncRNA	novel transcript, antisense C18orf1	-2.16619	0.010483	0.024376
ENSG00000277287.1		lncRNA	novel transcript	-2.16662	0.00103005	0.00301448
ENSG00000197951.9	ZNF71	protein_coding	zinc finger protein 71 [Source:HGNC Symbol;Acc:HGNC:13141]	-2.16669	9.32138e-10	7.43188e-09
ENSG00000160678.11				-2.16682	0.00964685	0.0226458
ENSG00000006607.14	FARP2	protein_coding	FERM, ARH/RhoGEF and pleckstrin domain protein 2 [Source:HGNC Symbol;Acc:HGNC:16460]	-2.1669	5.73515e-10	4.7345e-09
ENSG00000148459.16	PDSS1	protein_coding	decaprenyl diphosphate synthase subunit 1 [Source:HGNC Symbol;Acc:HGNC:17759]	-2.16695	1.33209e-10	1.20522e-09
ENSG00000128833.13	MYO5C	protein_coding	myosin VC [Source:HGNC Symbol;Acc:HGNC:7604]	-2.16732	0.00549346	0.0136765
ENSG00000161533.12	ACOX1	protein_coding	acyl-CoA oxidase 1 [Source:HGNC Symbol;Acc:HGNC:119]	-2.16806	1.54438e-11	1.61315e-10
ENSG00000176890.16	TYMS	protein_coding	thymidylate synthetase [Source:HGNC Symbol;Acc:HGNC:12441]	-2.1683	1.83578e-10	1.63044e-09
ENSG00000163795.14	ZNF513	protein_coding	zinc finger protein 513 [Source:HGNC Symbol;Acc:HGNC:26498]	-2.16841	5.06743e-07	2.66836e-06
ENSG00000259956.2	RBM15B	protein_coding	RNA binding motif protein 15B [Source:HGNC Symbol;Acc:HGNC:24303]	-2.16858	8.84297e-15	1.52284e-13
ENSG00000275342.5	PRAG1	protein_coding	PEAK1 related, kinase-activating pseudokinase 1 [Source:HGNC Symbol;Acc:HGNC:25438]	-2.1686	0.0002919	0.000951343
ENSG00000147164.12	SNX12	protein_coding	sorting nexin 12 [Source:HGNC Symbol;Acc:HGNC:14976]	-2.16862	3.24105e-12	3.75606e-11
ENSG00000103152.11				-2.1687	1.07967e-09	8.51198e-09
ENSG00000214765.8	SEPTIN7P2	transcribed_unprocessed_pseudogene	septin 7 pseudogene 2 [Source:HGNC Symbol;Acc:HGNC:32339]	-2.16941	1.00077e-10	9.24106e-10
ENSG00000165490.13	DDIAS	protein_coding	DNA damage induced apoptosis suppressor [Source:HGNC Symbol;Acc:HGNC:26351]	-2.16953	2.30361e-07	1.27223e-06
ENSG00000179922.5				-2.16987	8.25606e-06	3.59308e-05
ENSG00000241878.11	PISD	protein_coding	phosphatidylserine decarboxylase [Source:HGNC Symbol;Acc:HGNC:8999]	-2.16991	1.55967e-13	2.22563e-12
ENSG00000233184.7		lncRNA	novel transcript	-2.17013	1.82371e-07	1.02171e-06
ENSG00000163702.20	IL17RC	protein_coding	interleukin 17 receptor C [Source:HGNC Symbol;Acc:HGNC:18358]	-2.17058	3.22221e-05	0.000125596
ENSG00000161547.16				-2.17088	3.98259e-12	4.54212e-11
ENSG00000158163.15	DZIP1L	protein_coding	DAZ interacting zinc finger protein 1 like [Source:HGNC Symbol;Acc:HGNC:26551]	-2.17106	4.5196e-12	5.10248e-11
ENSG00000277151.1		lncRNA	novel transcript	-2.17123	7.81957e-05	0.00028437
ENSG00000070610.14	GBA2	protein_coding	glucosylceramidase beta 2 [Source:HGNC Symbol;Acc:HGNC:18986]	-2.17143	1.11614e-14	1.89531e-13
ENSG00000173114.13	LRRN3	protein_coding	leucine rich repeat neuronal 3 [Source:HGNC Symbol;Acc:HGNC:17200]	-2.17151	3.3077e-06	1.52834e-05
ENSG00000285022.1	MFHAS1	protein_coding	malignant fibrous histiocytoma amplified sequence 1 [Source:HGNC Symbol;Acc:HGNC:16982]	-2.17152	0.0126517	0.0287483
ENSG00000126581.13	BECN1	protein_coding	beclin 1 [Source:HGNC Symbol;Acc:HGNC:1034]	-2.17177	2.03167e-12	2.44832e-11
ENSG00000235944.8	ZNF815P	transcribed_unprocessed_pseudogene	zinc finger protein 815, pseudogene [Source:HGNC Symbol;Acc:HGNC:22029]	-2.17203	0.000108566	0.000382974
ENSG00000196205.8	EEF1A1P5	processed_pseudogene	eukaryotic translation elongation factor 1 alpha 1 pseudogene 5 [Source:HGNC Symbol;Acc:HGNC:3200]	-2.17211	1.10637e-07	6.39883e-07
ENSG00000285906.2		lncRNA	Novel transcript, antisense to HRH1	-2.17212	0.000224559	0.000747572
ENSG00000177725.5		lncRNA	novel transcript, sense overlapping BMP1	-2.17242	0.0207964	0.0442937
ENSG00000130005.13	GAMT	protein_coding	guanidinoacetate N-methyltransferase [Source:HGNC Symbol;Acc:HGNC:4136]	-2.17278	2.09721e-12	2.52051e-11
ENSG00000226493.1	RPL26P27	processed_pseudogene	ribosomal protein L26 pseudogene 27 [Source:HGNC Symbol;Acc:HGNC:36735]	-2.17292	0.0118743	0.0271821
ENSG00000287229.1		lncRNA	novel transcript, antisense to RBM19	-2.17292	3.91557e-05	0.000150434
ENSG00000163993.7	S100P	protein_coding	S100 calcium binding protein P [Source:HGNC Symbol;Acc:HGNC:10504]	-2.17327	3.59192e-11	3.54603e-10
ENSG00000140521.15	POLG	protein_coding	DNA polymerase gamma, catalytic subunit [Source:HGNC Symbol;Acc:HGNC:9179]	-2.17329	1.82605e-19	5.88483e-18
ENSG00000105793.15				-2.17331	1.15427e-07	6.65865e-07
ENSG00000160293.17	VAV2	protein_coding	vav guanine nucleotide exchange factor 2 [Source:HGNC Symbol;Acc:HGNC:12658]	-2.17348	3.14461e-15	5.73582e-14
ENSG00000173473.11	SMARCC1	protein_coding	SWI/SNF related, matrix associated, actin dependent regulator of chromatin subfamily c member 1 [Source:HGNC Symbol;Acc:HGNC:11104]	-2.17371	1.59439e-14	2.63565e-13
ENSG00000149480.7	MTA2	protein_coding	metastasis associated 1 family member 2 [Source:HGNC Symbol;Acc:HGNC:7411]	-2.17377	2.96273e-15	5.42992e-14
ENSG00000235121.1		lncRNA	novel transcript	-2.17387	1.19769e-05	5.05566e-05
ENSG00000141698.17	NT5C3B	protein_coding	5'-nucleotidase, cytosolic IIIB [Source:HGNC Symbol;Acc:HGNC:28300]	-2.17417	6.12619e-08	3.68217e-07
ENSG00000175467.15	SART1	protein_coding	spliceosome associated factor 1, recruiter of U4/U6.U5 tri-snRNP [Source:HGNC Symbol;Acc:HGNC:10538]	-2.17431	2.21655e-12	2.64732e-11
ENSG00000196092.14	PAX5	protein_coding	paired box 5 [Source:HGNC Symbol;Acc:HGNC:8619]	-2.17439	1.96414e-09	1.47934e-08
ENSG00000162676.12	GFI1	protein_coding	growth factor independent 1 transcriptional repressor [Source:HGNC Symbol;Acc:HGNC:4237]	-2.17461	5.93366e-19	1.79368e-17
ENSG00000169188.5	APEX2	protein_coding	apurinic/apyrimidinic endodeoxyribonuclease 2 [Source:HGNC Symbol;Acc:HGNC:17889]	-2.17488	8.66149e-10	6.93372e-09
ENSG00000105401.9	CDC37	protein_coding	cell division cycle 37 [Source:HGNC Symbol;Acc:HGNC:1735]	-2.17493	6.35015e-13	8.24536e-12
ENSG00000260924.2	LINC01311	lncRNA	long intergenic non-protein coding RNA 1311 [Source:HGNC Symbol;Acc:HGNC:50503]	-2.17571	0.00723861	0.0175186
ENSG00000178935.5	ZNF552	protein_coding	zinc finger protein 552 [Source:HGNC Symbol;Acc:HGNC:26135]	-2.17589	2.8652e-07	1.55989e-06
ENSG00000152404.15	CWF19L2	protein_coding	CWF19 like cell cycle control factor 2 [Source:HGNC Symbol;Acc:HGNC:26508]	-2.17599	3.42215e-11	3.38715e-10
ENSG00000102910.14	LONP2	protein_coding	lon peptidase 2, peroxisomal [Source:HGNC Symbol;Acc:HGNC:20598]	-2.17673	1.20663e-14	2.03736e-13
ENSG00000162576.16	MXRA8	protein_coding	matrix remodeling associated 8 [Source:HGNC Symbol;Acc:HGNC:7542]	-2.17682	5.31153e-07	2.79196e-06
ENSG00000203865.10	ATP1A1-AS1	lncRNA	ATP1A1 antisense RNA 1 [Source:HGNC Symbol;Acc:HGNC:28262]	-2.17702	4.36057e-06	1.97734e-05
ENSG00000048342.16	CC2D2A	protein_coding	coiled-coil and C2 domain containing 2A [Source:HGNC Symbol;Acc:HGNC:29253]	-2.17712	6.33753e-09	4.38977e-08
ENSG00000180901.11	KCTD2	protein_coding	potassium channel tetramerization domain containing 2 [Source:HGNC Symbol;Acc:HGNC:21294]	-2.17714	7.78552e-10	6.28396e-09
ENSG00000163959.10	SLC51A	protein_coding	solute carrier family 51 subunit alpha [Source:HGNC Symbol;Acc:HGNC:29955]	-2.17719	0.000159196	0.000544247
ENSG00000187778.14	MCRS1	protein_coding	microspherule protein 1 [Source:HGNC Symbol;Acc:HGNC:6960]	-2.17733	3.05127e-12	3.55249e-11
ENSG00000065802.12	ASB1	protein_coding	ankyrin repeat and SOCS box containing 1 [Source:HGNC Symbol;Acc:HGNC:16011]	-2.17741	9.75008e-14	1.43879e-12
ENSG00000275714.1				-2.17781	2.7778e-06	1.29645e-05
ENSG00000138095.19	LRPPRC	protein_coding	leucine rich pentatricopeptide repeat containing [Source:HGNC Symbol;Acc:HGNC:15714]	-2.17782	1.802e-13	2.54032e-12
ENSG00000165689.17	ENTR1	protein_coding	endosome associated trafficking regulator 1 [Source:HGNC Symbol;Acc:HGNC:10667]	-2.17787	2.70819e-15	4.98787e-14
ENSG00000227741.1		lncRNA	novel transcript	-2.17817	0.0148249	0.0329248
ENSG00000163964.15				-2.17828	3.36173e-08	2.11047e-07
ENSG00000177311.11	ZBTB38	protein_coding	zinc finger and BTB domain containing 38 [Source:HGNC Symbol;Acc:HGNC:26636]	-2.17831	1.09463e-08	7.35413e-08
ENSG00000273855.1		lncRNA	novel transcript, sense intronic to PLCB2	-2.17841	0.00168369	0.00470063
ENSG00000183161.5				-2.17859	3.39518e-06	1.56579e-05
ENSG00000100335.15	MIEF1	protein_coding	mitochondrial elongation factor 1 [Source:HGNC Symbol;Acc:HGNC:25979]	-2.1787	5.55556e-11	5.31246e-10
ENSG00000257337.7		lncRNA	novel transcript, antisense to TENC1 & EIF4B	-2.17879	9.57306e-07	4.81671e-06
ENSG00000166164.15	BRD7	protein_coding	bromodomain containing 7 [Source:HGNC Symbol;Acc:HGNC:14310]	-2.1788	6.10877e-12	6.74884e-11
ENSG00000088247.17	KHSRP	protein_coding	KH-type splicing regulatory protein [Source:HGNC Symbol;Acc:HGNC:6316]	-2.17929	7.76318e-15	1.35077e-13
ENSG00000170310.15	STX8	protein_coding	syntaxin 8 [Source:HGNC Symbol;Acc:HGNC:11443]	-2.17932	1.95522e-09	1.47345e-08
ENSG00000106628.10	POLD2	protein_coding	DNA polymerase delta 2, accessory subunit [Source:HGNC Symbol;Acc:HGNC:9176]	-2.1796	1.63993e-16	3.54038e-15
ENSG00000143156.14	NME7	protein_coding	NME/NM23 family member 7 [Source:HGNC Symbol;Acc:HGNC:20461]	-2.1798	1.36779e-07	7.81307e-07
ENSG00000267348.3	GEMIN7-AS1	lncRNA	GEMIN7 antisense RNA 1 [Source:HGNC Symbol;Acc:HGNC:53773]	-2.1801	0.000764824	0.00230341
ENSG00000106624.11	AEBP1	protein_coding	AE binding protein 1 [Source:HGNC Symbol;Acc:HGNC:303]	-2.18017	0.000903368	0.00267145
ENSG00000144504.15	ANKMY1	protein_coding	ankyrin repeat and MYND domain containing 1 [Source:HGNC Symbol;Acc:HGNC:20987]	-2.18065	2.22017e-11	2.26692e-10
ENSG00000272047.2				-2.18076	1.4899e-07	8.46372e-07
ENSG00000132612.16	VPS4A	protein_coding	vacuolar protein sorting 4 homolog A [Source:HGNC Symbol;Acc:HGNC:13488]	-2.18085	1.42287e-15	2.73487e-14
ENSG00000172046.19	USP19	protein_coding	ubiquitin specific peptidase 19 [Source:HGNC Symbol;Acc:HGNC:12617]	-2.18123	4.91082e-18	1.30241e-16
ENSG00000149564.12	ESAM	protein_coding	endothelial cell adhesion molecule [Source:HGNC Symbol;Acc:HGNC:17474]	-2.18133	0.00159726	0.00448267
ENSG00000110958.16	PTGES3	protein_coding	prostaglandin E synthase 3 [Source:HGNC Symbol;Acc:HGNC:16049]	-2.18147	3.67278e-13	4.93873e-12
ENSG00000151498.11				-2.18159	2.10987e-10	1.84875e-09
ENSG00000059769.20	DNAJC25	protein_coding	DnaJ heat shock protein family (Hsp40) member C25 [Source:HGNC Symbol;Acc:HGNC:34187]	-2.18166	2.25797e-08	1.44771e-07
ENSG00000100380.14	ST13	protein_coding	ST13 Hsp70 interacting protein [Source:HGNC Symbol;Acc:HGNC:11343]	-2.18172	2.36108e-11	2.3962e-10
ENSG00000096746.17	HNRNPH3	protein_coding	heterogeneous nuclear ribonucleoprotein H3 [Source:HGNC Symbol;Acc:HGNC:5043]	-2.18266	2.7908e-13	3.80619e-12
ENSG00000029363.17	BCLAF1	protein_coding	BCL2 associated transcription factor 1 [Source:HGNC Symbol;Acc:HGNC:16863]	-2.18273	7.26657e-13	9.35824e-12
ENSG00000177700.6	POLR2L	protein_coding	RNA polymerase II subunit L [Source:HGNC Symbol;Acc:HGNC:9199]	-2.1831	7.17155e-08	4.26649e-07
ENSG00000215375.6	MYL5	protein_coding	myosin light chain 5 [Source:HGNC Symbol;Acc:HGNC:7586]	-2.18375	6.18622e-11	5.88822e-10
ENSG00000168575.10	SLC20A2	protein_coding	solute carrier family 20 member 2 [Source:HGNC Symbol;Acc:HGNC:10947]	-2.18406	1.26297e-14	2.12581e-13
ENSG00000069966.18	GNB5	protein_coding	G protein subunit beta 5 [Source:HGNC Symbol;Acc:HGNC:4401]	-2.18406	8.94288e-12	9.69614e-11
ENSG00000154518.9	ATP5MC3	protein_coding	ATP synthase membrane subunit c locus 3 [Source:HGNC Symbol;Acc:HGNC:843]	-2.18461	1.38456e-12	1.69983e-11
ENSG00000160870.14	CYP3A7	protein_coding	cytochrome P450 family 3 subfamily A member 7 [Source:HGNC Symbol;Acc:HGNC:2640]	-2.18467	0.00608318	0.0149853
ENSG00000188092.15	GPR89B	protein_coding	G protein-coupled receptor 89B [Source:HGNC Symbol;Acc:HGNC:13840]	-2.18471	3.61465e-06	1.6593e-05
ENSG00000137822.12				-2.18473	8.51447e-17	1.91365e-15
ENSG00000166483.11	WEE1	protein_coding	WEE1 G2 checkpoint kinase [Source:HGNC Symbol;Acc:HGNC:12761]	-2.18485	1.69617e-12	2.06537e-11
ENSG00000169727.12	GPS1	protein_coding	G protein pathway suppressor 1 [Source:HGNC Symbol;Acc:HGNC:4549]	-2.18499	5.96748e-15	1.0507e-13
ENSG00000229417.1	NPM1P25	processed_pseudogene	nucleophosmin 1 pseudogene 25 [Source:HGNC Symbol;Acc:HGNC:45204]	-2.18516	0.0234518	0.049149
ENSG00000221962.5	TMEM14EP	transcribed_processed_pseudogene	transmembrane protein 14E, pseudogene [Source:HGNC Symbol;Acc:HGNC:34386]	-2.1853	3.33618e-07	1.79877e-06
ENSG00000245149.4	RNF139-AS1	lncRNA	RNF139 antisense RNA 1 (head to head) [Source:HGNC Symbol;Acc:HGNC:48940]	-2.18538	7.67706e-08	4.54303e-07
ENSG00000227698.1		lncRNA	novel transcript	-2.18539	0.00747445	0.0180373
ENSG00000245248.8	USP2-AS1	lncRNA	USP2 antisense RNA 1 (head to head) [Source:HGNC Symbol;Acc:HGNC:48673]	-2.18539	1.24652e-10	1.13452e-09
ENSG00000198176.13	TFDP1	protein_coding	transcription factor Dp-1 [Source:HGNC Symbol;Acc:HGNC:11749]	-2.18548	1.27184e-16	2.78382e-15
ENSG00000004961.15	HCCS	protein_coding	holocytochrome c synthase [Source:HGNC Symbol;Acc:HGNC:4837]	-2.18553	1.44211e-08	9.51691e-08
ENSG00000105726.17	ATP13A1	protein_coding	ATPase 13A1 [Source:HGNC Symbol;Acc:HGNC:24215]	-2.18602	7.04044e-18	1.83992e-16
ENSG00000165682.14	CLEC1B	protein_coding	C-type lectin domain family 1 member B [Source:HGNC Symbol;Acc:HGNC:24356]	-2.18636	2.02371e-09	1.51951e-08
ENSG00000172006.12	ZNF554	protein_coding	zinc finger protein 554 [Source:HGNC Symbol;Acc:HGNC:26629]	-2.18645	3.16116e-05	0.000123431
ENSG00000135916.16	ITM2C	protein_coding	integral membrane protein 2C [Source:HGNC Symbol;Acc:HGNC:6175]	-2.18675	2.24201e-11	2.28661e-10
ENSG00000118507.17	AKAP7	protein_coding	A-kinase anchoring protein 7 [Source:HGNC Symbol;Acc:HGNC:377]	-2.18695	0.0105489	0.0245039
ENSG00000180089.5				-2.187	1.16257e-05	4.92136e-05
ENSG00000103047.8	TANGO6	protein_coding	transport and golgi organization 6 homolog [Source:HGNC Symbol;Acc:HGNC:25749]	-2.18702	1.16826e-10	1.0691e-09
ENSG00000111412.6	C12orf49	protein_coding	chromosome 12 open reading frame 49 [Source:HGNC Symbol;Acc:HGNC:26128]	-2.18709	3.91217e-12	4.47322e-11
ENSG00000165775.18	FUNDC2	protein_coding	FUN14 domain containing 2 [Source:HGNC Symbol;Acc:HGNC:24925]	-2.18715	6.35678e-10	5.22194e-09
ENSG00000198015.13	MRPL42	protein_coding	mitochondrial ribosomal protein L42 [Source:HGNC Symbol;Acc:HGNC:14493]	-2.18789	1.10837e-11	1.18307e-10
ENSG00000120837.8	NFYB	protein_coding	nuclear transcription factor Y subunit beta [Source:HGNC Symbol;Acc:HGNC:7805]	-2.18813	1.34114e-08	8.89657e-08
ENSG00000211698.2	TRGV4	TR_V_gene	T cell receptor gamma variable 4 [Source:HGNC Symbol;Acc:HGNC:12289]	-2.18833	8.72758e-05	0.000313942
ENSG00000087263.17	OGFOD1	protein_coding	2-oxoglutarate and iron dependent oxygenase domain containing 1 [Source:HGNC Symbol;Acc:HGNC:25585]	-2.1887	7.4548e-11	7.01107e-10
ENSG00000172331.12	BPGM	protein_coding	bisphosphoglycerate mutase [Source:HGNC Symbol;Acc:HGNC:1093]	-2.18872	6.56812e-05	0.000242311
ENSG00000250131.2		lncRNA	novel transcript	-2.18876	0.00583545	0.0144395
ENSG00000126803.9	HSPA2	protein_coding	heat shock protein family A (Hsp70) member 2 [Source:HGNC Symbol;Acc:HGNC:5235]	-2.18887	0.0109323	0.0252892
ENSG00000267904.1		lncRNA	novel transcript, sense intronic C19orf42	-2.18899	2.91449e-05	0.00011455
ENSG00000165996.14	HACD1	protein_coding	3-hydroxyacyl-CoA dehydratase 1 [Source:HGNC Symbol;Acc:HGNC:9639]	-2.1895	7.68006e-07	3.93739e-06
ENSG00000167968.13	DNASE1L2	protein_coding	deoxyribonuclease 1 like 2 [Source:HGNC Symbol;Acc:HGNC:2958]	-2.18973	0.00123618	0.00355069
ENSG00000186564.5				-2.18994	2.07382e-08	1.33914e-07
ENSG00000108830.10	RND2	protein_coding	Rho family GTPase 2 [Source:HGNC Symbol;Acc:HGNC:18315]	-2.19003	0.000656061	0.00199966
ENSG00000165688.12	PMPCA	protein_coding	peptidase, mitochondrial processing subunit alpha [Source:HGNC Symbol;Acc:HGNC:18667]	-2.19015	7.62034e-17	1.72425e-15
ENSG00000270392.2	PFN1P2	transcribed_processed_pseudogene	profilin 1 pseudogene 2 [Source:HGNC Symbol;Acc:HGNC:24298]	-2.19017	2.52337e-05	0.000100429
ENSG00000185697.16	MYBL1	protein_coding	MYB proto-oncogene like 1 [Source:HGNC Symbol;Acc:HGNC:7547]	-2.19036	8.96875e-08	5.26328e-07
ENSG00000112996.11	MRPS30	protein_coding	mitochondrial ribosomal protein S30 [Source:HGNC Symbol;Acc:HGNC:8769]	-2.19051	9.91768e-12	1.06693e-10
ENSG00000227627.3		lncRNA	novel transcript	-2.19065	0.00198244	0.00545406
ENSG00000113749.7	HRH2	protein_coding	histamine receptor H2 [Source:HGNC Symbol;Acc:HGNC:5183]	-2.19091	7.9832e-13	1.02222e-11
ENSG00000248487.9	ABHD14A	protein_coding	abhydrolase domain containing 14A [Source:HGNC Symbol;Acc:HGNC:24538]	-2.19181	2.91215e-06	1.35491e-05
ENSG00000149269.9				-2.19232	2.35199e-14	3.7899e-13
ENSG00000187522.16	HSPA14	protein_coding	heat shock protein family A (Hsp70) member 14 [Source:HGNC Symbol;Acc:HGNC:29526]	-2.1924	4.83478e-08	2.94893e-07
ENSG00000279394.1		TEC	TEC	-2.19264	2.13585e-05	8.63517e-05
ENSG00000071127.17	WDR1	protein_coding	WD repeat domain 1 [Source:HGNC Symbol;Acc:HGNC:12754]	-2.19267	1.08873e-14	1.85346e-13
ENSG00000196154.12	S100A4	protein_coding	S100 calcium binding protein A4 [Source:HGNC Symbol;Acc:HGNC:10494]	-2.19268	1.02181e-11	1.09635e-10
ENSG00000162813.18	BPNT1	protein_coding	3'(2'), 5'-bisphosphate nucleotidase 1 [Source:HGNC Symbol;Acc:HGNC:1096]	-2.19331	3.30219e-09	2.38979e-08
ENSG00000184887.13	BTBD6	protein_coding	BTB domain containing 6 [Source:HGNC Symbol;Acc:HGNC:19897]	-2.19402	2.01975e-14	3.29014e-13
ENSG00000105928.16	GSDME	protein_coding	gasdermin E [Source:HGNC Symbol;Acc:HGNC:2810]	-2.19423	2.62605e-06	1.23187e-05
ENSG00000121931.16	LRIF1	protein_coding	ligand dependent nuclear receptor interacting factor 1 [Source:HGNC Symbol;Acc:HGNC:30299]	-2.19428	6.55135e-13	8.47787e-12
ENSG00000134013.16	LOXL2	protein_coding	lysyl oxidase like 2 [Source:HGNC Symbol;Acc:HGNC:6666]	-2.19429	4.20941e-11	4.10874e-10
ENSG00000144840.9				-2.19519	3.59059e-10	3.03897e-09
ENSG00000162881.6	OXER1	protein_coding	oxoeicosanoid receptor 1 [Source:HGNC Symbol;Acc:HGNC:24884]	-2.19548	1.11624e-05	4.73874e-05
ENSG00000269054.2		lncRNA	novel transcript, antisense to ZNF497	-2.1955	0.00451798	0.0115
ENSG00000150768.15				-2.19552	2.31367e-11	2.35165e-10
ENSG00000227039.6	ITGB2-AS1	lncRNA	ITGB2 antisense RNA 1 [Source:HGNC Symbol;Acc:HGNC:44304]	-2.19593	0.0108113	0.0250439
ENSG00000075624.16	ACTB	protein_coding	actin beta [Source:HGNC Symbol;Acc:HGNC:132]	-2.19637	3.57725e-13	4.82237e-12
ENSG00000276728.1		lncRNA	novel transcript	-2.19762	0.00905064	0.021381
ENSG00000031003.10	FAM13B	protein_coding	family with sequence similarity 13 member B [Source:HGNC Symbol;Acc:HGNC:1335]	-2.19798	1.52943e-15	2.91669e-14
ENSG00000105088.8	OLFM2	protein_coding	olfactomedin 2 [Source:HGNC Symbol;Acc:HGNC:17189]	-2.19822	0.00344619	0.00899385
ENSG00000151746.14				-2.19826	2.41788e-13	3.3349e-12
ENSG00000188529.15	SRSF10	protein_coding	serine and arginine rich splicing factor 10 [Source:HGNC Symbol;Acc:HGNC:16713]	-2.1988	4.00765e-13	5.35679e-12
ENSG00000170011.14	MYRIP	protein_coding	myosin VIIA and Rab interacting protein [Source:HGNC Symbol;Acc:HGNC:19156]	-2.19907	0.0127002	0.028842
ENSG00000099326.9	MZF1	protein_coding	myeloid zinc finger 1 [Source:HGNC Symbol;Acc:HGNC:13108]	-2.19934	3.06829e-15	5.60805e-14
ENSG00000064886.14	CHI3L2	protein_coding	chitinase 3 like 2 [Source:HGNC Symbol;Acc:HGNC:1933]	-2.19955	0.000681993	0.0020714
ENSG00000250802.7	ZBED3-AS1	lncRNA	ZBED3 antisense RNA 1 [Source:HGNC Symbol;Acc:HGNC:44188]	-2.19989	3.24963e-05	0.000126572
ENSG00000135838.13	NPL	protein_coding	N-acetylneuraminate pyruvate lyase [Source:HGNC Symbol;Acc:HGNC:16781]	-2.19995	1.26159e-08	8.40424e-08
ENSG00000197226.12	TBC1D9B	protein_coding	TBC1 domain family member 9B [Source:HGNC Symbol;Acc:HGNC:29097]	-2.20023	0.0230123	0.0483678
ENSG00000099795.7	NDUFB7	protein_coding	NADH:ubiquinone oxidoreductase subunit B7 [Source:HGNC Symbol;Acc:HGNC:7702]	-2.20026	2.16756e-10	1.89189e-09
ENSG00000261630.1		lncRNA	novel transcript, antisense to FTO	-2.20032	0.00624312	0.015335
ENSG00000123159.16	GIPC1	protein_coding	GIPC PDZ domain containing family member 1 [Source:HGNC Symbol;Acc:HGNC:1226]	-2.20048	2.87778e-10	2.47472e-09
ENSG00000129460.16	NGDN	protein_coding	neuroguidin [Source:HGNC Symbol;Acc:HGNC:20271]	-2.20051	6.5585e-12	7.22783e-11
ENSG00000229939.1		processed_pseudogene	novel pseudogene (PRO1843)	-2.20051	0.000581242	0.00179033
ENSG00000250280.2		lncRNA	novel transcript	-2.20066	1.31495e-08	8.73796e-08
ENSG00000204977.10	TRIM13	protein_coding	tripartite motif containing 13 [Source:HGNC Symbol;Acc:HGNC:9976]	-2.20066	1.89429e-11	1.94828e-10
ENSG00000112053.14	SLC26A8	protein_coding	solute carrier family 26 member 8 [Source:HGNC Symbol;Acc:HGNC:14468]	-2.20199	9.74654e-06	4.18939e-05
ENSG00000151304.6	SRFBP1	protein_coding	serum response factor binding protein 1 [Source:HGNC Symbol;Acc:HGNC:26333]	-2.20203	3.27378e-10	2.78754e-09
ENSG00000224870.7	MRPL20-AS1	lncRNA	MRPL20 antisense RNA 1 [Source:HGNC Symbol;Acc:HGNC:27125]	-2.20216	2.27177e-13	3.15284e-12
ENSG00000182749.5	PAQR7	protein_coding	progestin and adipoQ receptor family member 7 [Source:HGNC Symbol;Acc:HGNC:23146]	-2.20218	0.016276	0.0357448
ENSG00000262312.2		lncRNA	novel transcript, antisense to NLRC3	-2.20225	4.31296e-05	0.000164593
ENSG00000203761.5	MSTO2P	unprocessed_pseudogene	misato family member 2, pseudogene [Source:HGNC Symbol;Acc:HGNC:26329]	-2.20245	5.97703e-06	2.65995e-05
ENSG00000267419.2	ZNF56	transcribed_unprocessed_pseudogene	zinc finger protein 56 [Source:HGNC Symbol;Acc:HGNC:13124]	-2.20259	9.34929e-05	0.000334377
ENSG00000168303.9	MPLKIP	protein_coding	M-phase specific PLK1 interacting protein [Source:HGNC Symbol;Acc:HGNC:16002]	-2.20309	2.67707e-11	2.69142e-10
ENSG00000240729.1		processed_pseudogene	ribosomal protein L21 (RPL21) pseudogene	-2.20312	0.00806608	0.0192931
ENSG00000124713.6	GNMT	protein_coding	glycine N-methyltransferase [Source:HGNC Symbol;Acc:HGNC:4415]	-2.20316	4.16472e-07	2.21653e-06
ENSG00000124713.6	GNMT	protein_coding	glycine N-methyltransferase [Source:HGNC Symbol;Acc:HGNC:4415]	-2.20316	4.16472e-07	2.21653e-06
ENSG00000100162.15	CENPM	protein_coding	centromere protein M [Source:HGNC Symbol;Acc:HGNC:18352]	-2.20338	4.17131e-09	2.97619e-08
ENSG00000119599.17	DCAF4	protein_coding	DDB1 and CUL4 associated factor 4 [Source:HGNC Symbol;Acc:HGNC:20229]	-2.20409	3.98421e-07	2.12425e-06
ENSG00000123064.12	DDX54	protein_coding	DEAD-box helicase 54 [Source:HGNC Symbol;Acc:HGNC:20084]	-2.20472	2.37959e-15	4.42512e-14
ENSG00000170634.13	ACYP2	protein_coding	acylphosphatase 2 [Source:HGNC Symbol;Acc:HGNC:180]	-2.2048	9.90354e-09	6.68034e-08
ENSG00000229180.7		transcribed_unprocessed_pseudogene	RAB guanine nucleotide exchange factor (GEF) 1 (RABGEF1) pseudogene	-2.20491	2.27291e-15	4.24399e-14
ENSG00000232186.1	TERF1P7	processed_pseudogene	TERF1 pseudogene 7 [Source:HGNC Symbol;Acc:HGNC:54603]	-2.20491	0.00445584	0.0113612
ENSG00000129255.16	MPDU1	protein_coding	mannose-P-dolichol utilization defect 1 [Source:HGNC Symbol;Acc:HGNC:7207]	-2.20496	1.61019e-11	1.67536e-10
ENSG00000204316.12				-2.20504	0.00634914	0.0155683
ENSG00000119977.21	TCTN3	protein_coding	tectonic family member 3 [Source:HGNC Symbol;Acc:HGNC:24519]	-2.20508	5.39578e-11	5.17073e-10
ENSG00000160613.13	PCSK7	protein_coding	proprotein convertase subtilisin/kexin type 7 [Source:HGNC Symbol;Acc:HGNC:8748]	-2.20513	6.85189e-14	1.0304e-12
ENSG00000143436.11	MRPL9	protein_coding	mitochondrial ribosomal protein L9 [Source:HGNC Symbol;Acc:HGNC:14277]	-2.20522	2.165e-12	2.59343e-11
ENSG00000134283.18	PPHLN1	protein_coding	periphilin 1 [Source:HGNC Symbol;Acc:HGNC:19369]	-2.20531	1.56788e-11	1.63387e-10
ENSG00000286153.1		lncRNA	novel transcript, antisense to RUNX1	-2.20537	4.44094e-10	3.72225e-09
ENSG00000269892.1		lncRNA	novel transcript	-2.20551	0.0193934	0.0416563
ENSG00000112394.17	SLC16A10	protein_coding	solute carrier family 16 member 10 [Source:HGNC Symbol;Acc:HGNC:17027]	-2.20553	7.0112e-11	6.62641e-10
ENSG00000222046.2	DCDC2B	protein_coding	doublecortin domain containing 2B [Source:HGNC Symbol;Acc:HGNC:32576]	-2.20599	0.00634048	0.0155485
ENSG00000123213.23	NLN	protein_coding	neurolysin [Source:HGNC Symbol;Acc:HGNC:16058]	-2.20602	8.15034e-12	8.88716e-11
ENSG00000122068.13	FYTTD1	protein_coding	forty-two-three domain containing 1 [Source:HGNC Symbol;Acc:HGNC:25407]	-2.20605	1.13216e-11	1.20607e-10
ENSG00000137269.15	LRRC1	protein_coding	leucine rich repeat containing 1 [Source:HGNC Symbol;Acc:HGNC:14307]	-2.20624	6.56303e-10	5.37819e-09
ENSG00000262209.3	PCDHGB3	protein_coding	protocadherin gamma subfamily B, 3 [Source:HGNC Symbol;Acc:HGNC:8710]	-2.20634	0.00200248	0.00550693
ENSG00000115718.17				-2.2069	0.00187527	0.00518315
ENSG00000085760.15	MTIF2	protein_coding	mitochondrial translational initiation factor 2 [Source:HGNC Symbol;Acc:HGNC:7441]	-2.20694	2.23664e-11	2.282e-10
ENSG00000136908.17	DPM2	protein_coding	dolichyl-phosphate mannosyltransferase subunit 2, regulatory [Source:HGNC Symbol;Acc:HGNC:3006]	-2.20728	8.4878e-13	1.07962e-11
ENSG00000128567.17	PODXL	protein_coding	podocalyxin like [Source:HGNC Symbol;Acc:HGNC:9171]	-2.20731	2.19301e-13	3.05301e-12
ENSG00000226479.4	TMEM185B	protein_coding	transmembrane protein 185B [Source:HGNC Symbol;Acc:HGNC:18896]	-2.20733	4.44403e-16	9.1169e-15
ENSG00000143314.12	MRPL24	protein_coding	mitochondrial ribosomal protein L24 [Source:HGNC Symbol;Acc:HGNC:14037]	-2.20738	1.82426e-11	1.88275e-10
ENSG00000237646.1	HLCS-IT1	lncRNA	HLCS intronic transcript 1 [Source:HGNC Symbol;Acc:HGNC:41343]	-2.20741	0.00612812	0.0150829
ENSG00000084623.11	EIF3I	protein_coding	eukaryotic translation initiation factor 3 subunit I [Source:HGNC Symbol;Acc:HGNC:3272]	-2.20748	2.01376e-14	3.28237e-13
ENSG00000116685.16	KIAA2013	protein_coding	KIAA2013 [Source:HGNC Symbol;Acc:HGNC:28513]	-2.20769	4.5388e-15	8.15221e-14
ENSG00000100567.13	PSMA3	protein_coding	proteasome 20S subunit alpha 3 [Source:HGNC Symbol;Acc:HGNC:9532]	-2.20771	4.55194e-11	4.41735e-10
ENSG00000066136.20	NFYC	protein_coding	nuclear transcription factor Y subunit gamma [Source:HGNC Symbol;Acc:HGNC:7806]	-2.20781	4.71307e-12	5.30527e-11
ENSG00000188486.3	H2AX	protein_coding	H2A.X variant histone [Source:HGNC Symbol;Acc:HGNC:4739]	-2.20787	5.4329e-10	4.50023e-09
ENSG00000167186.11	COQ7	protein_coding	coenzyme Q7, hydroxylase [Source:HGNC Symbol;Acc:HGNC:2244]	-2.20922	1.60223e-07	9.05576e-07
ENSG00000004809.14	SLC22A16	protein_coding	solute carrier family 22 member 16 [Source:HGNC Symbol;Acc:HGNC:20302]	-2.20981	1.29405e-09	1.00659e-08
ENSG00000254635.6	WAC-AS1	lncRNA	WAC antisense RNA 1 (head to head) [Source:HGNC Symbol;Acc:HGNC:27347]	-2.20989	6.57332e-08	3.93328e-07
ENSG00000133055.9	MYBPH	protein_coding	myosin binding protein H [Source:HGNC Symbol;Acc:HGNC:7552]	-2.21004	0.000170741	0.000580458
ENSG00000275371.1		lncRNA	novel transcript, antisense to GDPD3	-2.21015	0.000213674	0.000713658
ENSG00000134186.12	PRPF38B	protein_coding	pre-mRNA processing factor 38B [Source:HGNC Symbol;Acc:HGNC:25512]	-2.21015	1.09038e-10	1.0033e-09
ENSG00000287823.1		lncRNA	novel transcript	-2.21022	3.40111e-12	3.9257e-11
ENSG00000138413.13	IDH1	protein_coding	isocitrate dehydrogenase (NADP(+)) 1 [Source:HGNC Symbol;Acc:HGNC:5382]	-2.21076	4.60617e-12	5.19147e-11
ENSG00000155729.13	KCTD18	protein_coding	potassium channel tetramerization domain containing 18 [Source:HGNC Symbol;Acc:HGNC:26446]	-2.2108	1.27266e-06	6.25669e-06
ENSG00000142634.13	EFHD2	protein_coding	EF-hand domain family member D2 [Source:HGNC Symbol;Acc:HGNC:28670]	-2.21088	1.25255e-15	2.42489e-14
ENSG00000149636.15	DSN1	protein_coding	DSN1 component of MIS12 kinetochore complex [Source:HGNC Symbol;Acc:HGNC:16165]	-2.21089	2.81552e-09	2.06095e-08
ENSG00000101557.15	USP14	protein_coding	ubiquitin specific peptidase 14 [Source:HGNC Symbol;Acc:HGNC:12612]	-2.2109	3.35131e-12	3.87155e-11
ENSG00000122034.15				-2.21133	1.80846e-14	2.96939e-13
ENSG00000112983.17	BRD8	protein_coding	bromodomain containing 8 [Source:HGNC Symbol;Acc:HGNC:19874]	-2.21135	1.7801e-12	2.15972e-11
ENSG00000266987.1		lncRNA	novel transcript, antisense to NSRP1	-2.21136	0.0235502	0.0493013
ENSG00000170633.16	RNF34	protein_coding	ring finger protein 34 [Source:HGNC Symbol;Acc:HGNC:17297]	-2.21161	6.99993e-12	7.68273e-11
ENSG00000100568.11	VTI1B	protein_coding	vesicle transport through interaction with t-SNAREs 1B [Source:HGNC Symbol;Acc:HGNC:17793]	-2.21162	2.90988e-11	2.90777e-10
ENSG00000136026.14	CKAP4	protein_coding	cytoskeleton associated protein 4 [Source:HGNC Symbol;Acc:HGNC:16991]	-2.21204	7.93625e-15	1.37999e-13
ENSG00000242622.2		lncRNA	novel transcript	-2.21247	8.33899e-05	0.000301055
ENSG00000249084.1		lncRNA	novel transcript	-2.21261	0.00812328	0.0194109
ENSG00000189164.15	ZNF527	protein_coding	zinc finger protein 527 [Source:HGNC Symbol;Acc:HGNC:29385]	-2.21269	2.90361e-08	1.83792e-07
ENSG00000235278.2	ZNF652P1	processed_pseudogene	zinc finger protein 652 pseudogene 1 [Source:HGNC Symbol;Acc:HGNC:35166]	-2.21279	0.0158758	0.0349547
ENSG00000124383.9	MPHOSPH10	protein_coding	M-phase phosphoprotein 10 [Source:HGNC Symbol;Acc:HGNC:7213]	-2.21287	4.282e-12	4.85263e-11
ENSG00000145916.19	RMND5B	protein_coding	required for meiotic nuclear division 5 homolog B [Source:HGNC Symbol;Acc:HGNC:26181]	-2.21306	1.79185e-16	3.83438e-15
ENSG00000234473.1	ZNF101P2	processed_pseudogene	zinc finger protein 101 pseudogene 2 [Source:HGNC Symbol;Acc:HGNC:44942]	-2.21322	2.2499e-06	1.06527e-05
ENSG00000258365.1		lncRNA	novel transcript, antisense to PLXNC1	-2.21394	3.07969e-05	0.000120584
ENSG00000143799.13	PARP1	protein_coding	poly(ADP-ribose) polymerase 1 [Source:HGNC Symbol;Acc:HGNC:270]	-2.21421	3.22031e-14	5.08816e-13
ENSG00000075945.13	KIFAP3	protein_coding	kinesin associated protein 3 [Source:HGNC Symbol;Acc:HGNC:17060]	-2.21427	2.07574e-09	1.55466e-08
ENSG00000100353.18	EIF3D	protein_coding	eukaryotic translation initiation factor 3 subunit D [Source:HGNC Symbol;Acc:HGNC:3278]	-2.21484	6.2064e-16	1.25028e-14
ENSG00000114744.9	COMMD2	protein_coding	COMM domain containing 2 [Source:HGNC Symbol;Acc:HGNC:24993]	-2.21486	1.57065e-08	1.0322e-07
ENSG00000221838.10	AP4M1	protein_coding	adaptor related protein complex 4 subunit mu 1 [Source:HGNC Symbol;Acc:HGNC:574]	-2.21497	7.69727e-10	6.2221e-09
ENSG00000178537.10	SLC25A20	protein_coding	solute carrier family 25 member 20 [Source:HGNC Symbol;Acc:HGNC:1421]	-2.215	5.5981e-06	2.50211e-05
ENSG00000214650.3		lncRNA	novel transcript	-2.21505	0.00133033	0.00379551
ENSG00000167483.18	NIBAN3	protein_coding	niban apoptosis regulator 3 [Source:HGNC Symbol;Acc:HGNC:24130]	-2.21547	0.00977761	0.0229115
ENSG00000128274.17	A4GALT	protein_coding	alpha 1,4-galactosyltransferase (P blood group) [Source:HGNC Symbol;Acc:HGNC:18149]	-2.21564	0.00197245	0.00543047
ENSG00000140807.7	NKD1	protein_coding	NKD inhibitor of WNT signaling pathway 1 [Source:HGNC Symbol;Acc:HGNC:17045]	-2.21718	3.00152e-11	2.9907e-10
ENSG00000091844.8	RGS17	protein_coding	regulator of G protein signaling 17 [Source:HGNC Symbol;Acc:HGNC:14088]	-2.21748	0.00923229	0.0217622
ENSG00000109814.12	UGDH	protein_coding	UDP-glucose 6-dehydrogenase [Source:HGNC Symbol;Acc:HGNC:12525]	-2.21751	3.49222e-09	2.51527e-08
ENSG00000230176.3	LINC01433	lncRNA	long intergenic non-protein coding RNA 1433 [Source:HGNC Symbol;Acc:HGNC:50746]	-2.2176	0.0165441	0.0362534
ENSG00000147604.14	RPL7	protein_coding	ribosomal protein L7 [Source:HGNC Symbol;Acc:HGNC:10363]	-2.21777	8.97939e-12	9.73178e-11
ENSG00000265443.1		lncRNA	novel transcript	-2.21778	0.000512236	0.00159537
ENSG00000127585.12	FBXL16	protein_coding	F-box and leucine rich repeat protein 16 [Source:HGNC Symbol;Acc:HGNC:14150]	-2.21786	5.87341e-13	7.66345e-12
ENSG00000280392.1		TEC	novel transcript	-2.218	4.43169e-09	3.15024e-08
ENSG00000171612.7	SLC25A33	protein_coding	solute carrier family 25 member 33 [Source:HGNC Symbol;Acc:HGNC:29681]	-2.21803	1.16355e-10	1.06515e-09
ENSG00000198899.2	MT-ATP6	protein_coding	mitochondrially encoded ATP synthase membrane subunit 6 [Source:HGNC Symbol;Acc:HGNC:7414]	-2.21812	1.65198e-09	1.26087e-08
ENSG00000198492.16	YTHDF2	protein_coding	YTH N6-methyladenosine RNA binding protein 2 [Source:HGNC Symbol;Acc:HGNC:31675]	-2.21831	1.88626e-12	2.28233e-11
ENSG00000270799.1		processed_pseudogene	Y box binding protein 1 (YBX1) pseudogene	-2.21843	4.87143e-05	0.000184072
ENSG00000013619.14	MAMLD1	protein_coding	mastermind like domain containing 1 [Source:HGNC Symbol;Acc:HGNC:2568]	-2.21856	1.66545e-10	1.48902e-09
ENSG00000283125.1		lncRNA	novel transcript, antisense to BCL2	-2.21866	0.0188952	0.0407461
ENSG00000108604.16	SMARCD2	protein_coding	SWI/SNF related, matrix associated, actin dependent regulator of chromatin, subfamily d, member 2 [Source:HGNC Symbol;Acc:HGNC:11107]	-2.21899	1.50752e-13	2.15464e-12
ENSG00000234912.12	SNHG20	lncRNA	small nucleolar RNA host gene 20 [Source:HGNC Symbol;Acc:HGNC:33099]	-2.21901	1.23187e-06	6.07172e-06
ENSG00000115241.11	PPM1G	protein_coding	protein phosphatase, Mg2+/Mn2+ dependent 1G [Source:HGNC Symbol;Acc:HGNC:9278]	-2.2197	5.12779e-13	6.75302e-12
ENSG00000152931.8				-2.21975	0.0194714	0.0418004
ENSG00000173928.3				-2.22005	2.23093e-05	8.97897e-05
ENSG00000239437.3	RN7SL752P	misc_RNA	RNA, 7SL, cytoplasmic 752, pseudogene [Source:HGNC Symbol;Acc:HGNC:46768]	-2.22023	0.0115941	0.0266059
ENSG00000125485.17	DDX31	protein_coding	DEAD-box helicase 31 [Source:HGNC Symbol;Acc:HGNC:16715]	-2.2203	7.68432e-15	1.33792e-13
ENSG00000285257.1		unprocessed_pseudogene	synaptotagmin 15 (SYT15) pseudogene	-2.22121	0.00293636	0.00779763
ENSG00000118900.15	UBN1	protein_coding	ubinuclein 1 [Source:HGNC Symbol;Acc:HGNC:12506]	-2.22173	2.61925e-16	5.4953e-15
ENSG00000233654.2		lncRNA	novel transcript	-2.22245	0.000930252	0.0027461
ENSG00000196419.12	XRCC6	protein_coding	X-ray repair cross complementing 6 [Source:HGNC Symbol;Acc:HGNC:4055]	-2.22262	4.46356e-12	5.04574e-11
ENSG00000272768.1		lncRNA	novel transcript, antisense to PURB	-2.22266	0.0139664	0.0312913
ENSG00000214954.8	LRRC69	protein_coding	leucine rich repeat containing 69 [Source:HGNC Symbol;Acc:HGNC:34303]	-2.22279	1.59586e-05	6.60032e-05
ENSG00000234118.1	RPL13AP6	processed_pseudogene	ribosomal protein L13a pseudogene 6 [Source:HGNC Symbol;Acc:HGNC:23737]	-2.22304	0.00156157	0.00439307
ENSG00000151657.12	KIN	protein_coding	Kin17 DNA and RNA binding protein [Source:HGNC Symbol;Acc:HGNC:6327]	-2.22346	6.82504e-08	4.07481e-07
ENSG00000236088.10	COX10-AS1	lncRNA	COX10 antisense RNA 1 [Source:HGNC Symbol;Acc:HGNC:38873]	-2.22348	4.07847e-11	3.99255e-10
ENSG00000105171.10	POP4	protein_coding	POP4 homolog, ribonuclease P/MRP subunit [Source:HGNC Symbol;Acc:HGNC:30081]	-2.22358	4.52149e-11	4.39097e-10
ENSG00000011260.14	UTP18	protein_coding	UTP18 small subunit processome component [Source:HGNC Symbol;Acc:HGNC:24274]	-2.22362	4.42791e-13	5.88041e-12
ENSG00000165572.8	KBTBD6	protein_coding	kelch repeat and BTB domain containing 6 [Source:HGNC Symbol;Acc:HGNC:25340]	-2.224	3.0153e-12	3.51365e-11
ENSG00000179241.13	LDLRAD3	protein_coding	low density lipoprotein receptor class A domain containing 3 [Source:HGNC Symbol;Acc:HGNC:27046]	-2.2243	3.03657e-10	2.60292e-09
ENSG00000279792.1		TEC	TEC	-2.22475	0.000888604	0.0026333
ENSG00000103121.8				-2.22478	2.07756e-09	1.55526e-08
ENSG00000187790.11	FANCM	protein_coding	FA complementation group M [Source:HGNC Symbol;Acc:HGNC:23168]	-2.22534	1.46102e-10	1.3159e-09
ENSG00000067208.14	EVI5	protein_coding	ecotropic viral integration site 5 [Source:HGNC Symbol;Acc:HGNC:3501]	-2.22548	4.71945e-11	4.56174e-10
ENSG00000074800.16	ENO1	protein_coding	enolase 1 [Source:HGNC Symbol;Acc:HGNC:3350]	-2.2255	1.05224e-16	2.32787e-15
ENSG00000226984.1		processed_pseudogene	ribosomal protein L26 (RPL26) pseudogene	-2.22556	0.00762442	0.018347
ENSG00000188312.14	CENPP	protein_coding	centromere protein P [Source:HGNC Symbol;Acc:HGNC:32933]	-2.22571	4.95889e-11	4.77424e-10
ENSG00000174004.6	NRROS	protein_coding	negative regulator of reactive oxygen species [Source:HGNC Symbol;Acc:HGNC:24613]	-2.22578	3.00793e-15	5.50524e-14
ENSG00000185838.14	GNB1L	protein_coding	G protein subunit beta 1 like [Source:HGNC Symbol;Acc:HGNC:4397]	-2.22591	5.05386e-16	1.02814e-14
ENSG00000070882.13	OSBPL3	protein_coding	oxysterol binding protein like 3 [Source:HGNC Symbol;Acc:HGNC:16370]	-2.22594	2.30192e-13	3.19138e-12
ENSG00000286722.1		lncRNA	novel transcript, antisense to AHCYL2	-2.22606	0.000279505	0.000913946
ENSG00000258682.1		lncRNA	novel transcript, sense overlapping PSMA3	-2.22641	0.00115073	0.00333058
ENSG00000168961.17	LGALS9	protein_coding	galectin 9 [Source:HGNC Symbol;Acc:HGNC:6570]	-2.2265	1.84627e-15	3.47886e-14
ENSG00000278053.5	DDX52	protein_coding	DExD-box helicase 52 [Source:HGNC Symbol;Acc:HGNC:20038]	-2.22654	4.91683e-06	2.21274e-05
ENSG00000184743.13	ATL3	protein_coding	atlastin GTPase 3 [Source:HGNC Symbol;Acc:HGNC:24526]	-2.22674	1.53511e-10	1.37893e-09
ENSG00000182858.14	ALG12	protein_coding	ALG12 alpha-1,6-mannosyltransferase [Source:HGNC Symbol;Acc:HGNC:19358]	-2.22683	2.68896e-09	1.97531e-08
ENSG00000168393.13	DTYMK	protein_coding	deoxythymidylate kinase [Source:HGNC Symbol;Acc:HGNC:3061]	-2.22695	6.30836e-09	4.3707e-08
ENSG00000227953.7	LINC01341	lncRNA	long intergenic non-protein coding RNA 1341 [Source:HGNC Symbol;Acc:HGNC:49457]	-2.22771	1.85394e-08	1.20451e-07
ENSG00000176125.6	UFSP1	protein_coding	UFM1 specific peptidase 1 (inactive) [Source:HGNC Symbol;Acc:HGNC:33821]	-2.22776	0.000959632	0.00282537
ENSG00000287437.1		lncRNA	novel transcript, antisense to NRDE2	-2.22776	0.0122225	0.0278817
ENSG00000152127.9	MGAT5	protein_coding	alpha-1,6-mannosylglycoprotein 6-beta-N-acetylglucosaminyltransferase [Source:HGNC Symbol;Acc:HGNC:7049]	-2.2283	7.92481e-18	2.05899e-16
ENSG00000117308.15	GALE	protein_coding	UDP-galactose-4-epimerase [Source:HGNC Symbol;Acc:HGNC:4116]	-2.22845	5.74164e-16	1.16189e-14
ENSG00000080345.18	RIF1	protein_coding	replication timing regulatory factor 1 [Source:HGNC Symbol;Acc:HGNC:23207]	-2.22845	4.69776e-12	5.29026e-11
ENSG00000090581.10	GNPTG	protein_coding	N-acetylglucosamine-1-phosphate transferase subunit gamma [Source:HGNC Symbol;Acc:HGNC:23026]	-2.22852	1.56352e-11	1.62997e-10
ENSG00000138092.11	CENPO	protein_coding	centromere protein O [Source:HGNC Symbol;Acc:HGNC:28152]	-2.2287	1.0082e-14	1.72184e-13
ENSG00000245937.8	LINC01184	lncRNA	long intergenic non-protein coding RNA 1184 [Source:HGNC Symbol;Acc:HGNC:49565]	-2.22903	1.77656e-08	1.15731e-07
ENSG00000287729.1		lncRNA	novel transcript	-2.22955	0.0140703	0.0315019
ENSG00000035687.10	ADSS2	protein_coding	adenylosuccinate synthase 2 [Source:HGNC Symbol;Acc:HGNC:292]	-2.22983	1.00395e-14	1.71567e-13
ENSG00000235779.8		lncRNA	novel transcript	-2.23001	7.15726e-05	0.000261883
ENSG00000111859.17	NEDD9	protein_coding	neural precursor cell expressed, developmentally down-regulated 9 [Source:HGNC Symbol;Acc:HGNC:7733]	-2.2303	1.14836e-12	1.42617e-11
ENSG00000148840.11	PPRC1	protein_coding	PPARG related coactivator 1 [Source:HGNC Symbol;Acc:HGNC:30025]	-2.23067	2.83583e-17	6.86256e-16
ENSG00000243156.9	MICAL3	protein_coding	microtubule associated monooxygenase, calponin and LIM domain containing 3 [Source:HGNC Symbol;Acc:HGNC:24694]	-2.23076	2.00994e-15	3.77662e-14
ENSG00000100532.12	CGRRF1	protein_coding	cell growth regulator with ring finger domain 1 [Source:HGNC Symbol;Acc:HGNC:15528]	-2.23096	3.87999e-05	0.000149174
ENSG00000165732.13	DDX21	protein_coding	DExD-box helicase 21 [Source:HGNC Symbol;Acc:HGNC:2744]	-2.23097	2.51206e-12	2.96983e-11
ENSG00000130811.12	EIF3G	protein_coding	eukaryotic translation initiation factor 3 subunit G [Source:HGNC Symbol;Acc:HGNC:3274]	-2.23125	1.89038e-13	2.65794e-12
ENSG00000243406.6	MRPS31P5	transcribed_unprocessed_pseudogene	mitochondrial ribosomal protein S31 pseudogene 5 [Source:HGNC Symbol;Acc:HGNC:39253]	-2.23135	6.64602e-05	0.000245049
ENSG00000115307.17	AUP1	protein_coding	AUP1 lipid droplet regulating VLDL assembly factor [Source:HGNC Symbol;Acc:HGNC:891]	-2.23155	7.74595e-17	1.74972e-15
ENSG00000169991.11	IFFO2	protein_coding	intermediate filament family orphan 2 [Source:HGNC Symbol;Acc:HGNC:27006]	-2.23207	6.65842e-13	8.60397e-12
ENSG00000196455.8	PIK3R4	protein_coding	phosphoinositide-3-kinase regulatory subunit 4 [Source:HGNC Symbol;Acc:HGNC:8982]	-2.2323	2.00338e-13	2.80358e-12
ENSG00000077232.18	DNAJC10	protein_coding	DnaJ heat shock protein family (Hsp40) member C10 [Source:HGNC Symbol;Acc:HGNC:24637]	-2.23255	2.86831e-14	4.57242e-13
ENSG00000171631.14	P2RY6	protein_coding	pyrimidinergic receptor P2Y6 [Source:HGNC Symbol;Acc:HGNC:8543]	-2.23258	4.28639e-09	3.05343e-08
ENSG00000113812.14	ACTR8	protein_coding	actin related protein 8 [Source:HGNC Symbol;Acc:HGNC:14672]	-2.23272	2.99471e-14	4.75976e-13
ENSG00000171490.13	RSL1D1	protein_coding	ribosomal L1 domain containing 1 [Source:HGNC Symbol;Acc:HGNC:24534]	-2.23282	3.75472e-13	5.03628e-12
ENSG00000067191.16	CACNB1	protein_coding	calcium voltage-gated channel auxiliary subunit beta 1 [Source:HGNC Symbol;Acc:HGNC:1401]	-2.23292	0.0056911	0.0141201
ENSG00000214331.8		transcribed_unprocessed_pseudogene	pyruvate dehydrogenase phosphatase regulatory subunit (PDPR) pseudogene	-2.23304	4.9467e-11	4.76422e-10
ENSG00000129317.14	PUS7L	protein_coding	pseudouridine synthase 7 like [Source:HGNC Symbol;Acc:HGNC:25276]	-2.23306	8.72796e-10	6.98159e-09
ENSG00000165118.15	C9orf64	protein_coding	chromosome 9 open reading frame 64 [Source:HGNC Symbol;Acc:HGNC:28144]	-2.23332	2.78584e-10	2.40182e-09
ENSG00000047579.19				-2.23344	3.05273e-12	3.55265e-11
ENSG00000121057.13	AKAP1	protein_coding	A-kinase anchoring protein 1 [Source:HGNC Symbol;Acc:HGNC:367]	-2.23438	3.24037e-15	5.90645e-14
ENSG00000158109.15	TPRG1L	protein_coding	tumor protein p63 regulated 1 like [Source:HGNC Symbol;Acc:HGNC:27007]	-2.23448	1.6921e-11	1.75581e-10
ENSG00000268058.1	BNIP3P40	processed_pseudogene	BCL2 interacting protein 3 pseudogene 40 [Source:HGNC Symbol;Acc:HGNC:49720]	-2.23493	0.00550192	0.0136963
ENSG00000147457.14	CHMP7	protein_coding	charged multivesicular body protein 7 [Source:HGNC Symbol;Acc:HGNC:28439]	-2.23506	8.71691e-16	1.71858e-14
ENSG00000113460.13	BRIX1	protein_coding	biogenesis of ribosomes BRX1 [Source:HGNC Symbol;Acc:HGNC:24170]	-2.2351	4.77512e-10	3.97996e-09
ENSG00000085872.15	CHERP	protein_coding	calcium homeostasis endoplasmic reticulum protein [Source:HGNC Symbol;Acc:HGNC:16930]	-2.23531	7.60544e-15	1.32677e-13
ENSG00000275464.5		protein_coding	periodic tryptophan protein 2 homolog [Source:NCBI gene;Acc:102724159]	-2.23543	1.54996e-07	8.777e-07
ENSG00000119640.9	ACYP1	protein_coding	acylphosphatase 1 [Source:HGNC Symbol;Acc:HGNC:179]	-2.23554	1.10891e-06	5.5082e-06
ENSG00000083807.10	SLC27A5	protein_coding	solute carrier family 27 member 5 [Source:HGNC Symbol;Acc:HGNC:10999]	-2.23555	1.54281e-09	1.1826e-08
ENSG00000185800.12	DMWD	protein_coding	DM1 locus, WD repeat containing [Source:HGNC Symbol;Acc:HGNC:2936]	-2.23558	4.84208e-12	5.43907e-11
ENSG00000121989.15	ACVR2A	protein_coding	activin A receptor type 2A [Source:HGNC Symbol;Acc:HGNC:173]	-2.2357	1.16891e-06	5.78374e-06
ENSG00000103005.11				-2.2357	1.43595e-13	2.06004e-12
ENSG00000135845.10	PIGC	protein_coding	phosphatidylinositol glycan anchor biosynthesis class C [Source:HGNC Symbol;Acc:HGNC:8960]	-2.23586	3.33133e-09	2.41023e-08
ENSG00000163481.8	RNF25	protein_coding	ring finger protein 25 [Source:HGNC Symbol;Acc:HGNC:14662]	-2.23665	6.19414e-10	5.09459e-09
ENSG00000079739.17	PGM1	protein_coding	phosphoglucomutase 1 [Source:HGNC Symbol;Acc:HGNC:8905]	-2.23676	2.27202e-14	3.67429e-13
ENSG00000133028.12	SCO1	protein_coding	synthesis of cytochrome C oxidase 1 [Source:HGNC Symbol;Acc:HGNC:10603]	-2.23684	1.36341e-13	1.96122e-12
ENSG00000143643.13	TTC13	protein_coding	tetratricopeptide repeat domain 13 [Source:HGNC Symbol;Acc:HGNC:26204]	-2.23686	4.06609e-12	4.63468e-11
ENSG00000069849.11	ATP1B3	protein_coding	ATPase Na+/K+ transporting subunit beta 3 [Source:HGNC Symbol;Acc:HGNC:806]	-2.23708	2.07391e-12	2.49586e-11
ENSG00000164252.13	AGGF1	protein_coding	angiogenic factor with G-patch and FHA domains 1 [Source:HGNC Symbol;Acc:HGNC:24684]	-2.23736	2.18713e-08	1.40699e-07
ENSG00000005022.6	SLC25A5	protein_coding	solute carrier family 25 member 5 [Source:HGNC Symbol;Acc:HGNC:10991]	-2.23748	8.27976e-13	1.05616e-11
ENSG00000232233.1	LINC02043	lncRNA	long intergenic non-protein coding RNA 2043 [Source:HGNC Symbol;Acc:HGNC:52883]	-2.23753	0.0074437	0.0179728
ENSG00000221817.10	PPP3CB-AS1	lncRNA	PPP3CB antisense RNA 1 (head to head) [Source:HGNC Symbol;Acc:HGNC:50750]	-2.23755	6.27965e-06	2.78308e-05
ENSG00000167525.13				-2.23764	1.36045e-08	9.01202e-08
ENSG00000113456.19	RAD1	protein_coding	RAD1 checkpoint DNA exonuclease [Source:HGNC Symbol;Acc:HGNC:9806]	-2.23798	1.18627e-09	9.29771e-09
ENSG00000169914.6	OTUD3	protein_coding	OTU deubiquitinase 3 [Source:HGNC Symbol;Acc:HGNC:29038]	-2.23819	4.56107e-12	5.14281e-11
ENSG00000167646.13				-2.23852	0.0164036	0.0359926
ENSG00000183665.5	TRMT12	protein_coding	tRNA methyltransferase 12 homolog [Source:HGNC Symbol;Acc:HGNC:26091]	-2.23895	1.07864e-07	6.25064e-07
ENSG00000141505.12	ASGR1	protein_coding	asialoglycoprotein receptor 1 [Source:HGNC Symbol;Acc:HGNC:742]	-2.23913	0.00299405	0.00793981
ENSG00000158748.4	HTR6	protein_coding	5-hydroxytryptamine receptor 6 [Source:HGNC Symbol;Acc:HGNC:5301]	-2.23916	0.000377511	0.00120402
ENSG00000272455.1		lncRNA	novel transcript	-2.23918	2.49691e-05	9.94645e-05
ENSG00000099625.13	CBARP	protein_coding	CACN subunit beta associated regulatory protein [Source:HGNC Symbol;Acc:HGNC:28617]	-2.23933	0.000140134	0.000484354
ENSG00000168884.15	TNIP2	protein_coding	TNFAIP3 interacting protein 2 [Source:HGNC Symbol;Acc:HGNC:19118]	-2.23944	8.34436e-13	1.0639e-11
ENSG00000270531.1		processed_pseudogene	cystatin B (stefin B), pseudogene	-2.23961	0.00132722	0.00378785
ENSG00000164163.11	ABCE1	protein_coding	ATP binding cassette subfamily E member 1 [Source:HGNC Symbol;Acc:HGNC:69]	-2.23982	1.8413e-12	2.22993e-11
ENSG00000138496.16	PARP9	protein_coding	poly(ADP-ribose) polymerase family member 9 [Source:HGNC Symbol;Acc:HGNC:24118]	-2.23989	2.50909e-10	2.17652e-09
ENSG00000204745.4		unprocessed_pseudogene	anaphase promoting complex subunit 1 (ANAPC1) pseudogene	-2.24024	2.92078e-05	0.000114781
ENSG00000166199.13	ALKBH3	protein_coding	alkB homolog 3, alpha-ketoglutaratedependent dioxygenase [Source:HGNC Symbol;Acc:HGNC:30141]	-2.24037	2.01805e-09	1.51653e-08
ENSG00000230454.1		lncRNA	novel transcript	-2.24082	0.00110168	0.00320314
ENSG00000125870.11	SNRPB2	protein_coding	small nuclear ribonucleoprotein polypeptide B2 [Source:HGNC Symbol;Acc:HGNC:11155]	-2.24094	4.61173e-10	3.85216e-09
ENSG00000279121.1		TEC	novel transcript	-2.24094	0.00779488	0.0187246
ENSG00000196876.17				-2.24096	5.09166e-15	9.06525e-14
ENSG00000233406.5		processed_pseudogene	ribosomal protein S2 (RPS2) pseudogene	-2.24096	0.00968992	0.022735
ENSG00000285812.1		lncRNA	novel transcript, antisense to C1orf159	-2.2412	6.39521e-07	3.31929e-06
ENSG00000127507.18	ADGRE2	protein_coding	adhesion G protein-coupled receptor E2 [Source:HGNC Symbol;Acc:HGNC:3337]	-2.24165	4.53931e-15	8.15221e-14
ENSG00000272477.1		lncRNA	novel transcript, sense intronic to SATB1	-2.24207	2.25905e-05	9.07172e-05
ENSG00000237798.1		lncRNA	novel transcript, antisense WIPF1	-2.24226	0.00628687	0.0154283
ENSG00000103326.12	CAPN15	protein_coding	calpain 15 [Source:HGNC Symbol;Acc:HGNC:11182]	-2.24245	1.10061e-19	3.65684e-18
ENSG00000196812.5	ZSCAN16	protein_coding	zinc finger and SCAN domain containing 16 [Source:HGNC Symbol;Acc:HGNC:20813]	-2.24246	0.00106668	0.00310948
ENSG00000165275.10	TRMT10B	protein_coding	tRNA methyltransferase 10B [Source:HGNC Symbol;Acc:HGNC:26454]	-2.24247	1.74118e-11	1.80117e-10
ENSG00000188313.13	PLSCR1	protein_coding	phospholipid scramblase 1 [Source:HGNC Symbol;Acc:HGNC:9092]	-2.24268	3.00544e-07	1.63028e-06
ENSG00000129480.13	DTD2	protein_coding	D-aminoacyl-tRNA deacylase 2 [Source:HGNC Symbol;Acc:HGNC:20277]	-2.24275	1.48584e-05	6.18149e-05
ENSG00000144589.22	STK11IP	protein_coding	serine/threonine kinase 11 interacting protein [Source:HGNC Symbol;Acc:HGNC:19184]	-2.24279	4.54293e-15	8.15325e-14
ENSG00000135469.13	COQ10A	protein_coding	coenzyme Q10A [Source:HGNC Symbol;Acc:HGNC:26515]	-2.24288	2.98076e-07	1.61788e-06
ENSG00000169020.10	ATP5ME	protein_coding	ATP synthase membrane subunit e [Source:HGNC Symbol;Acc:HGNC:846]	-2.24297	9.15311e-12	9.91112e-11
ENSG00000132153.15	DHX30	protein_coding	DExH-box helicase 30 [Source:HGNC Symbol;Acc:HGNC:16716]	-2.24301	1.49935e-17	3.77131e-16
ENSG00000259940.2		lncRNA	novel transcript, antisense to JMJD5	-2.2431	0.00529009	0.0132119
ENSG00000157916.20	RER1	protein_coding	retention in endoplasmic reticulum sorting receptor 1 [Source:HGNC Symbol;Acc:HGNC:30309]	-2.24322	2.96605e-19	9.30161e-18
ENSG00000122435.10	TRMT13	protein_coding	tRNA methyltransferase 13 homolog [Source:HGNC Symbol;Acc:HGNC:25502]	-2.24326	2.67077e-10	2.30707e-09
ENSG00000163636.10	PSMD6	protein_coding	proteasome 26S subunit, non-ATPase 6 [Source:HGNC Symbol;Acc:HGNC:9564]	-2.24336	1.87003e-14	3.06299e-13
ENSG00000173933.20				-2.24432	2.34826e-13	3.24556e-12
ENSG00000213197.3		processed_pseudogene	nuclear distribution gene C (NUDC) pseudogene	-2.24455	0.013558	0.0305257
ENSG00000237903.1		lncRNA	novel transcript	-2.24471	0.000995672	0.00292153
ENSG00000259232.2		processed_pseudogene	target of EGR1, member 1 (nuclear) (TOE1) pseudogene	-2.24515	0.0105036	0.0244179
ENSG00000131871.15	SELENOS	protein_coding	selenoprotein S [Source:HGNC Symbol;Acc:HGNC:30396]	-2.24567	1.69499e-11	1.75746e-10
ENSG00000011523.14	CEP68	protein_coding	centrosomal protein 68 [Source:HGNC Symbol;Acc:HGNC:29076]	-2.24568	9.62105e-11	8.9047e-10
ENSG00000226688.7	ENTPD1-AS1	lncRNA	ENTPD1 antisense RNA 1 [Source:HGNC Symbol;Acc:HGNC:45203]	-2.24628	6.06502e-09	4.22065e-08
ENSG00000184007.21	PTP4A2	protein_coding	protein tyrosine phosphatase 4A2 [Source:HGNC Symbol;Acc:HGNC:9635]	-2.24681	1.24904e-11	1.32321e-10
ENSG00000240731.1		lncRNA	novel transcript	-2.24686	7.02307e-06	3.09008e-05
ENSG00000233198.3				-2.24693	0.0193406	0.0415561
ENSG00000177192.14	PUS1	protein_coding	pseudouridine synthase 1 [Source:HGNC Symbol;Acc:HGNC:15508]	-2.24705	2.24206e-16	4.76359e-15
ENSG00000224401.2	RPL7P57	processed_pseudogene	ribosomal protein L7 pseudogene 57 [Source:HGNC Symbol;Acc:HGNC:35901]	-2.24708	0.012677	0.0288035
ENSG00000139187.10	KLRG1	protein_coding	killer cell lectin like receptor G1 [Source:HGNC Symbol;Acc:HGNC:6380]	-2.24719	0.00226453	0.00616248
ENSG00000112031.16	MTRF1L	protein_coding	mitochondrial translational release factor 1 like [Source:HGNC Symbol;Acc:HGNC:21051]	-2.24724	1.9907e-07	1.1097e-06
ENSG00000111325.16	OGFOD2	protein_coding	2-oxoglutarate and iron dependent oxygenase domain containing 2 [Source:HGNC Symbol;Acc:HGNC:25823]	-2.24734	0.00122997	0.00353398
ENSG00000108528.14	SLC25A11	protein_coding	solute carrier family 25 member 11 [Source:HGNC Symbol;Acc:HGNC:10981]	-2.24773	1.79954e-12	2.18232e-11
ENSG00000104626.14				-2.24795	8.05788e-08	4.75475e-07
ENSG00000134686.18	PHC2	protein_coding	polyhomeotic homolog 2 [Source:HGNC Symbol;Acc:HGNC:3183]	-2.24795	6.16163e-17	1.41691e-15
ENSG00000132792.19	CTNNBL1	protein_coding	catenin beta like 1 [Source:HGNC Symbol;Acc:HGNC:15879]	-2.24796	4.41845e-13	5.87076e-12
ENSG00000171700.14	RGS19	protein_coding	regulator of G protein signaling 19 [Source:HGNC Symbol;Acc:HGNC:13735]	-2.24796	8.49968e-15	1.46844e-13
ENSG00000100697.14	DICER1	protein_coding	dicer 1, ribonuclease III [Source:HGNC Symbol;Acc:HGNC:17098]	-2.24813	1.07657e-16	2.37776e-15
ENSG00000112365.4				-2.24838	8.66295e-10	6.93372e-09
ENSG00000272631.1		lncRNA	novel transcript, antisense to BMPR1A	-2.2487	0.0100447	0.0234709
ENSG00000260517.3		lncRNA	novel transcript	-2.2488	3.55946e-07	1.90994e-06
ENSG00000233559.2	LINC00513	lncRNA	long intergenic non-protein coding RNA 513 [Source:HGNC Symbol;Acc:HGNC:43566]	-2.24904	1.74028e-08	1.13533e-07
ENSG00000235096.2		lncRNA	novel transcript, antisense to SMYD3	-2.2491	2.97661e-06	1.38322e-05
ENSG00000288031.1		transcribed_unprocessed_pseudogene	novel pseudogene	-2.24913	0.000366749	0.00117333
ENSG00000099800.8	TIMM13	protein_coding	translocase of inner mitochondrial membrane 13 [Source:HGNC Symbol;Acc:HGNC:11816]	-2.24922	4.31258e-13	5.74147e-12
ENSG00000160172.10	FAM86C2P	transcribed_unprocessed_pseudogene	family with sequence similarity 86 member C2, pseudogene [Source:HGNC Symbol;Acc:HGNC:42392]	-2.24961	0.000165069	0.000562532
ENSG00000241537.1		processed_pseudogene	U2-associated SR140 protein (SR140) pseudogene	-2.24964	0.00233605	0.00633845
ENSG00000165102.15	HGSNAT	protein_coding	heparan-alpha-glucosaminide N-acetyltransferase [Source:HGNC Symbol;Acc:HGNC:26527]	-2.24992	1.58524e-14	2.62215e-13
ENSG00000158555.15	GDPD5	protein_coding	glycerophosphodiester phosphodiesterase domain containing 5 [Source:HGNC Symbol;Acc:HGNC:28804]	-2.25071	2.51774e-13	3.45133e-12
ENSG00000234377.7	OBI1-AS1	lncRNA	OBI1 antisense RNA 1 [Source:HGNC Symbol;Acc:HGNC:42700]	-2.2513	0.00592865	0.014641
ENSG00000250290.1	NCAPGP1	processed_pseudogene	non-SMC condensin I complex subunit G pseudogene 1 [Source:HGNC Symbol;Acc:HGNC:51904]	-2.2513	3.16433e-07	1.71301e-06
ENSG00000174109.5	C16orf91	protein_coding	chromosome 16 open reading frame 91 [Source:HGNC Symbol;Acc:HGNC:27558]	-2.25139	3.37199e-06	1.55616e-05
ENSG00000119636.16	BBOF1	protein_coding	basal body orientation factor 1 [Source:HGNC Symbol;Acc:HGNC:19855]	-2.25158	0.00197014	0.00542578
ENSG00000088179.9	PTPN4	protein_coding	protein tyrosine phosphatase non-receptor type 4 [Source:HGNC Symbol;Acc:HGNC:9656]	-2.25165	4.33507e-13	5.76569e-12
ENSG00000151835.16	SACS	protein_coding	sacsin molecular chaperone [Source:HGNC Symbol;Acc:HGNC:10519]	-2.25241	1.92922e-13	2.70828e-12
ENSG00000257303.2		lncRNA	novel transcript, antisense to CNPY2 and CS	-2.25256	0.00301356	0.00798603
ENSG00000168517.10	HEXIM2	protein_coding	HEXIM P-TEFb complex subunit 2 [Source:HGNC Symbol;Acc:HGNC:28591]	-2.25258	0.00290739	0.00772913
ENSG00000176248.9	ANAPC2	protein_coding	anaphase promoting complex subunit 2 [Source:HGNC Symbol;Acc:HGNC:19989]	-2.25266	2.29127e-15	4.27474e-14
ENSG00000115998.7	C2orf42	protein_coding	chromosome 2 open reading frame 42 [Source:HGNC Symbol;Acc:HGNC:26056]	-2.25272	1.05582e-08	7.10943e-08
ENSG00000134317.18	GRHL1	protein_coding	grainyhead like transcription factor 1 [Source:HGNC Symbol;Acc:HGNC:17923]	-2.25272	0.000599099	0.00184026
ENSG00000132825.7	PPP1R3D	protein_coding	protein phosphatase 1 regulatory subunit 3D [Source:HGNC Symbol;Acc:HGNC:9294]	-2.25277	1.65178e-10	1.47828e-09
ENSG00000228382.1	ITPKB-IT1	lncRNA	ITPKB intronic transcript 1 [Source:HGNC Symbol;Acc:HGNC:41349]	-2.25322	0.0124302	0.0283027
ENSG00000183207.14	RUVBL2	protein_coding	RuvB like AAA ATPase 2 [Source:HGNC Symbol;Acc:HGNC:10475]	-2.25344	7.32411e-18	1.90847e-16
ENSG00000162694.14	EXTL2	protein_coding	exostosin like glycosyltransferase 2 [Source:HGNC Symbol;Acc:HGNC:3516]	-2.25351	2.55681e-07	1.40311e-06
ENSG00000244398.1		processed_pseudogene	ribosomal protein L36a (RPL36A) pseudogene	-2.25356	0.00324503	0.0085303
ENSG00000163798.13	SLC4A1AP	protein_coding	solute carrier family 4 member 1 adaptor protein [Source:HGNC Symbol;Acc:HGNC:13813]	-2.25358	6.87376e-12	7.55353e-11
ENSG00000134954.14	ETS1	protein_coding	ETS proto-oncogene 1, transcription factor [Source:HGNC Symbol;Acc:HGNC:3488]	-2.25364	3.34138e-11	3.3121e-10
ENSG00000228049.7	POLR2J2	protein_coding	RNA polymerase II subunit J2 [Source:HGNC Symbol;Acc:HGNC:23208]	-2.25368	0.00471769	0.011938
ENSG00000269973.1		lncRNA	novel transcript	-2.25386	1.30618e-08	8.68185e-08
ENSG00000226742.4	HSBP1L1	protein_coding	heat shock factor binding protein 1 like 1 [Source:HGNC Symbol;Acc:HGNC:37243]	-2.25386	7.3413e-10	5.96456e-09
ENSG00000114737.15	CISH	protein_coding	cytokine inducible SH2 containing protein [Source:HGNC Symbol;Acc:HGNC:1984]	-2.25435	5.55878e-13	7.28483e-12
ENSG00000179950.14	PUF60	protein_coding	poly(U) binding splicing factor 60 [Source:HGNC Symbol;Acc:HGNC:17042]	-2.25467	5.27024e-13	6.9338e-12
ENSG00000147059.8	SPIN2A	protein_coding	spindlin family member 2A [Source:HGNC Symbol;Acc:HGNC:20694]	-2.25505	0.000232433	0.000772174
ENSG00000197016.12	ZNF470	protein_coding	zinc finger protein 470 [Source:HGNC Symbol;Acc:HGNC:22220]	-2.25515	1.48273e-05	6.16952e-05
ENSG00000259891.1		lncRNA	novel transcript, antisense to CHRAC1	-2.25563	1.20552e-05	5.08472e-05
ENSG00000139437.18	TCHP	protein_coding	trichoplein keratin filament binding [Source:HGNC Symbol;Acc:HGNC:28135]	-2.25636	9.94667e-13	1.24801e-11
ENSG00000106588.11	PSMA2	protein_coding	proteasome 20S subunit alpha 2 [Source:HGNC Symbol;Acc:HGNC:9531]	-2.25651	5.03972e-07	2.65638e-06
ENSG00000255084.1		lncRNA	novel transcript	-2.25657	0.00958341	0.0225167
[truncated: 5,588 more rows]

## Sheet: Table 2 top 50 monocyte
Ensembl ID	Gene	description	FoldChange	padj
ENSG00000169245.6	CXCL10	C-X-C motif chemokine ligand 10 [Source:HGNC Symbol;Acc:HGNC:10637]	117.704	7.40297e-43
ENSG00000169429.11	CXCL8	C-X-C motif chemokine ligand 8 [Source:HGNC Symbol;Acc:HGNC:6025]	94.4213	2.39985e-49
ENSG00000243455.3	RPS18P13	ribosomal protein S18 pseudogene 13 [Source:HGNC Symbol;Acc:HGNC:36901]	89.7283	6.20321e-08
ENSG00000123610.5	TNFAIP6	TNF alpha induced protein 6 [Source:HGNC Symbol;Acc:HGNC:11898]	61.8441	1.28773e-09
ENSG00000270390.1	SFXN4P1	SFXN4 pseudogene 1 [Source:HGNC Symbol;Acc:HGNC:54574]	48.509	5.61862e-11
ENSG00000225286.1		ribosomal protein S2 (RPS2) pseudogene	44.3186	0.00020005
ENSG00000118503.15	TNFAIP3	TNF alpha induced protein 3 [Source:HGNC Symbol;Acc:HGNC:11896]	42.1106	2.94557e-225
ENSG00000115009.13	CCL20	C-C motif chemokine ligand 20 [Source:HGNC Symbol;Acc:HGNC:10619]	36.3866	3.68166e-28
ENSG00000138670.17	RASGEF1B	RasGEF domain family member 1B [Source:HGNC Symbol;Acc:HGNC:24881]	33.5271	2.7442e-07
ENSG00000090104.12	RGS1	regulator of G protein signaling 1 [Source:HGNC Symbol;Acc:HGNC:9991]	33.3344	5.31787e-51
ENSG00000250033.5	SLC7A11-AS1	SLC7A11 antisense RNA 1 [Source:HGNC Symbol;Acc:HGNC:44064]	26.9165	2.54836e-47
ENSG00000224969.1		novel transcript	25.3582	0.00873823
ENSG00000269540.1		novel zinc finger protein pseudogene	22.9483	0.000699929
ENSG00000163734.4	CXCL3	C-X-C motif chemokine ligand 3 [Source:HGNC Symbol;Acc:HGNC:4604]	22.5332	0.000932586
ENSG00000235763.1	SNRPGP5	small nuclear ribonucleoprotein polypeptide G pseudogene 5 [Source:HGNC Symbol;Acc:HGNC:39324]	21.3171	0.0186084
ENSG00000173237.4	C11orf86	chromosome 11 open reading frame 86 [Source:HGNC Symbol;Acc:HGNC:34442]	19.9061	0.007238
ENSG00000168367.11	LINC00917	long intergenic non-protein coding RNA 917 [Source:HGNC Symbol;Acc:HGNC:48607]	19.5938	0.00762008
ENSG00000198576.4	ARC	activity regulated cytoskeleton associated protein [Source:HGNC Symbol;Acc:HGNC:648]	19.5793	0.028447
ENSG00000262400.1		calcium activated nucleotidase 1 (CANT1) pseudogene	17.7143	0.0424528
ENSG00000081041.9	CXCL2	C-X-C motif chemokine ligand 2 [Source:HGNC Symbol;Acc:HGNC:4603]	16.6585	6.73212e-36
ENSG00000196664.5	TLR7	toll like receptor 7 [Source:HGNC Symbol;Acc:HGNC:15631]	16.6063	0.00113901
ENSG00000105246.6	EBI3	Epstein-Barr virus induced 3 [Source:HGNC Symbol;Acc:HGNC:3129]	16.0285	1.0397e-10
ENSG00000265237.1	MIR3142	microRNA 3142 [Source:HGNC Symbol;Acc:HGNC:38297]	15.9908	0.0195642
ENSG00000260542.1		novel transcript	15.7088	0.000761002
ENSG00000196611.5	MMP1	matrix metallopeptidase 1 [Source:HGNC Symbol;Acc:HGNC:7155]	15.2705	6.16477e-17
ENSG00000286274.1		novel transcript	-46.3079	0.00660645
ENSG00000229204.3	PTGES3P3	prostaglandin E synthase 3 pseudogene 3 [Source:HGNC Symbol;Acc:HGNC:43823]	-46.5315	0.00511391
ENSG00000185155.11	MIXL1	Mix paired-like homeobox [Source:HGNC Symbol;Acc:HGNC:13363]	-46.6915	0.000104462
ENSG00000238205.3	MPC1L	mitochondrial pyruvate carrier 1 like [Source:HGNC Symbol;Acc:HGNC:44205]	-46.9964	0.0108266
ENSG00000271379.1		family with sequence similarity 173, member B (FAM173B) pseudogene	-47.679	0.00069204
ENSG00000196562.14	SULF2	sulfatase 2 [Source:HGNC Symbol;Acc:HGNC:20392]	-48.8899	2.40954e-12
ENSG00000163106.11	HPGDS	hematopoietic prostaglandin D synthase [Source:HGNC Symbol;Acc:HGNC:17890]	-48.9936	0.00446279
ENSG00000270811.1		ribosomal protein L21 (RPL21) pseudogene	-49.0746	0.00887533
ENSG00000173250.2	GPR151	G protein-coupled receptor 151 [Source:HGNC Symbol;Acc:HGNC:23624]	-51.6744	1.77461e-14
ENSG00000263096.1		novel transcript, antisense to HLF	-52.002	0.00254956
ENSG00000257065.1		novel protein	-53.4932	0.00258928
ENSG00000223882.1	ABCC5-AS1	ABCC5 antisense RNA 1 [Source:HGNC Symbol;Acc:HGNC:40055]	-54.5075	2.65157e-05
ENSG00000259362.2		novel transcript	-55.2772	0.00250654
ENSG00000214070.3	MANEALP1	MANEAL pseudogene 1 [Source:HGNC Symbol;Acc:HGNC:54641]	-55.3097	0.00217998
ENSG00000223375.1		ribosomal protein S26 (RPS26) pseudogenes	-55.5965	0.00449196
ENSG00000269681.1		carcinoembryonic antigen-related cell adhesion molecule 18 (CEACAM18) pseudogene	-60.8036	0.00105928
ENSG00000281048.2		novel transcript, antisense to PROP1	-60.8304	0.001105
ENSG00000146477.6	SLC22A3	solute carrier family 22 member 3 [Source:HGNC Symbol;Acc:HGNC:10967]	-62.3324	0.0007814
ENSG00000118491.10	ZC2HC1B	zinc finger C2HC-type containing 1B [Source:HGNC Symbol;Acc:HGNC:21174]	-64.2597	5.62647e-05
ENSG00000138075.14	ABCG5	ATP binding cassette subfamily G member 5 [Source:HGNC Symbol;Acc:HGNC:13886]	-67.3363	0.000438387
ENSG00000273113.1		novel transcript	-69	0.000388637
ENSG00000271414.1		MYC associated factor X, pseudogene	-89.2562	3.33758e-06
ENSG00000255693.3	LINC02389	long intergenic non-protein coding RNA 2389 [Source:HGNC Symbol;Acc:HGNC:53316]	-98.1515	8.28552e-07
ENSG00000163032.12	VSNL1	visinin like 1 [Source:HGNC Symbol;Acc:HGNC:12722]	-117.8	2.1587e-07
ENSG00000277518.3	MUC6	mucin 6, oligomeric mucus/gel-forming [Source:HGNC Symbol;Acc:HGNC:7517]	-158.395	1.14547e-07
